# Supplementary material for: Predicting herbivore faecal nitrogen using a multispecies near-infrared reflectance spectroscopy calibration
Source: PLoS One. 2017 Apr 28;12(4):e0176635. doi: 10.1371/journal.pone.0176635 (PMC5409079; doi:10.1371/journal.pone.0176635)
Supplement: S1 Dataset — (XLS) [file pone.0176635.s001.xls]

## Sheet: Label description
Label	Description
N content	Laboratory and NIRS-predicted faecal nitrogen values by species
Multispecies cal	NIRS spectra for the multispecies calibration equation
Multispecies val	NIRS spectra for the multispecies validation equation
Mean spectra	Average data NIRS spectra for the monospecies calibration equation
Goat	NIRS spectra for Goat
A ibex	NIRS spectra for Alpine ibex
Cattle	NIRS spectra for catlle
E mouflon	NIRS spectra for European mouflon
Roe deer	NIRS spectra for roe deer

## Sheet: N content
Ref	Species	Laboratory_FN	FN_Predicted_Monospecies_NIRS_Calibration	FN_Predicted_Multispecies_NIRS_Calibration
E2	Horse	1.624	1.413	1.591
E1	Horse	1.426	1.31	1.504
E1	Horse	1.115	1.227	1.263
E5	Horse	2.609	2.427	2.431
E1	Horse	1.476	1.464	1.555
E5	Horse	1.686	1.567	1.642
E5	Horse	1.681	1.532	1.705
E1	Horse	2.104	2.036	1.861
M6	Horse	1.287	1.362	1.332
M1	Horse	1.645	1.591	1.586
Ov4	Sheep	2.008	1.986	1.96
Ov3	Sheep	2.36	2.263	2.18
Ov3	Sheep	1.85	1.918	1.866
Ov3	Sheep	2.385	2.446	2.385
Ov2	Sheep	2.037	2.053	2.113
Ov4	Sheep	1.68	1.605	1.698
Ov8	Sheep	2.266	2.202	2.213
Ov12	Sheep	2.18	2.029	2.111
Ov5	Sheep	1.983	1.913	1.937
Ov1	Sheep	1.915	1.958	1.955
Ov4	Sheep	1.724	1.637	1.653
Ov9	Sheep	1.979	1.973	2.012
Ov13	Sheep	2.008	1.95	1.91
Ov9	Sheep	1.949	2.052	2.05
Ov15	Sheep	2.083	2.145	2.213
Ov10	Sheep	2.014	1.86	1.921
Ov7	Sheep	1.752	1.637	1.713
Ov13	Sheep	1.912	1.91	1.932
Ov5	Sheep	2.058	1.984	1.979
Ov11	Sheep	1.862	1.844	1.792
C6	Rabbit	0.83	0.85	0.946
C15	Rabbit	0.95	0.91	0.928
C23	Rabbit	1.05	1.09	1.11
C29	Rabbit	1.18	1.09	1.292
C21	Rabbit	1	0.86	0.924
CE15	Rabbit	0.69	0.42	0.624
CE7	Rabbit	2.68	2.38	2.493
CC62	Rabbit	1.84	1.88	1.828
CE23	Rabbit	0.95	0.96	0.914
CC98	Rabbit	1.54	1.66	1.638
CC85	Rabbit	1.46	1.49	1.54
CE19	Rabbit	3.25	3.41	3.369
CE27	Rabbit	0.8	0.83	0.826
C30	Rabbit	1.29	1.24	1.42
CD24	Deer	1.87	1.98	1.941
CD28	Deer	3.12	2.9	3.066
CD38	Deer	2.94	2.82	2.836
CD100	Deer	2.46	2.55	2.58
CD67	Deer	2.62	2.8	2.803
CD111	Deer	1.66	1.8	1.757
CD171	Deer	1.61	1.5	1.739
CD165	Deer	1.84	1.98	2.023
CD1	Deer	1.88	1.78	1.688
CD127	Deer	1.8	2.56	2.097
CD204	Deer	2.28	2.28	2.367
CD8	Deer	3.31	3.05	3.036
CD150	Deer	2.55	2.62	2.358
CD276	Deer	2.48	2.12	2.135
CD306	Deer	2.58	2.64	2.591
CD212	Deer	2.8	2.7	2.687
CD324	Deer	2.51	2.51	2.496
CD221	Deer	2.73	2.81	2.817
CD249	Deer	2.09	2.96	2.503
25_6_09R1	Chamois	4.1	3.85	3.979
10_7_09R1	Chamois	3.16	3.11	3.245
10_7_09R3	Chamois	2.47	2.45	2.527
21_9_09R5	Chamois	2.67	2.52	2.59
21_9_09R1	Chamois	2.27	2.32	2.408
22_5_09R6	Chamois	2.4	2.34	2.268
18_11_09R3	Chamois	2.43	2.31	2.372
3_2_10R1	Chamois	1.9	1.87	1.94
9_9_10R3	Chamois	2.33	2.52	2.458
9_9_10R5	Chamois	2.35	2.37	2.306
10_8_10R4	Chamois	2.57	2.61	2.51
19_5_10R2	Chamois	2.32	2.39	2.304
19_5_10R6	Chamois	2.54	2.61	2.469
19_6_10R3	Chamois	2.47	2.36	2.343
19_3_10R5	Chamois	1.62	1.76	1.837
26_2_10R6	Chamois	1.66	1.68	1.651
13_4_10R4	Chamois	1.68	1.5	1.627

## Sheet: Multispecies cal
File	Name:	C:\WINISI\PLOS\CIE_VMZ.CAL	Spectra	and	Constituent	Data	File
File	ID:	Generated	by	ISIscan!
Master	No:	82700312
Instrument	Model:	NIRSystems	1913-09-08
Serial	No:	82700312	Samples:	345
Deleted:	0	Constituents:	1
No.	Data	Points:	700	Lab	Basis	Dry	Matter
Segment	1	1100-2498,2
Ref	Sample Number	Nfecal	1100	1102	1104	1106	1108	1110	1112	1114	1116	1118	1120	1122	1124	1126	1128	1130	1132	1134	1136	1138	1140	1142	1144	1146	1148	1150	1152	1154	1156	1158	1160	1162	1164	1166	1168	1170	1172	1174	1176	1178	1180	1182	1184	1186	1188	1190	1192
1	E1 15/6/11	1.67	0.245701	0.245183	0.244676	0.24418	0.24369	0.243199	0.242701	0.242209	0.241733	0.241262	0.240791	0.240326	0.239867	0.239415	0.238968	0.238522	0.238078	0.237642	0.237208	0.236768	0.236329	0.235898	0.23547	0.235048	0.234641	0.234243	0.23385	0.233455	0.233055	0.232664	0.232294	0.231931	0.231559	0.231177	0.230774	0.230337	0.229867	0.229369	0.22885	0.228325	0.227818	0.227356	0.226958	0.226642	0.226402	0.226227	0.226087
2	E1 23/6/11	2.076	0.157437	0.156983	0.156545	0.156119	0.155697	0.155278	0.154861	0.154454	0.154064	0.153686	0.153317	0.152963	0.152622	0.152294	0.151981	0.151684	0.151398	0.151118	0.150842	0.150572	0.150312	0.150063	0.149825	0.149598	0.149389	0.149198	0.149021	0.148845	0.148679	0.148534	0.148409	0.148283	0.148145	0.147987	0.147804	0.147591	0.147345	0.147072	0.146788	0.146506	0.146241	0.14602	0.145858	0.145772	0.145759	0.14581	0.145888
3	E5 23/6/11	2.288	0.166909	0.166447	0.165995	0.165549	0.165108	0.164674	0.164245	0.16382	0.163405	0.162999	0.162604	0.162226	0.161862	0.161512	0.161173	0.160837	0.160506	0.16019	0.159881	0.159573	0.159272	0.158979	0.158695	0.158421	0.15817	0.157936	0.157717	0.157503	0.157292	0.157094	0.156916	0.156743	0.156558	0.156355	0.156124	0.155862	0.155564	0.155239	0.1549	0.154561	0.154238	0.153954	0.153729	0.153583	0.153512	0.153509	0.153537
4	E1 8/7/11	2.151	0.169336	0.168643	0.167964	0.16729	0.166621	0.165968	0.165324	0.164685	0.164055	0.163434	0.162823	0.162227	0.161647	0.161089	0.160545	0.160006	0.159475	0.15896	0.158452	0.157945	0.157448	0.156964	0.156491	0.156029	0.155585	0.155159	0.15475	0.154343	0.153937	0.153548	0.153188	0.152845	0.152504	0.152154	0.151784	0.151389	0.150965	0.150515	0.150057	0.149606	0.14918	0.148802	0.148486	0.148249	0.148088	0.147992	0.147923
5	E5 8/7/11	2.241	0.143136	0.142534	0.141944	0.141363	0.140791	0.140233	0.139683	0.139142	0.13861	0.138089	0.137576	0.137077	0.136592	0.136123	0.135671	0.135233	0.134805	0.134391	0.133987	0.133585	0.133186	0.132798	0.132428	0.132074	0.131741	0.13142	0.131101	0.130787	0.130491	0.130213	0.129956	0.129712	0.129467	0.12921	0.128929	0.128619	0.128281	0.127919	0.127546	0.127175	0.126827	0.126527	0.126292	0.126136	0.126047	0.126016	0.126016
6	E5 25/7/11	1.628	0.12835	0.127963	0.127581	0.127209	0.126848	0.126502	0.126164	0.125829	0.125504	0.125196	0.124899	0.124615	0.124345	0.124092	0.123855	0.123631	0.123422	0.123226	0.123036	0.122845	0.122661	0.12249	0.122334	0.122193	0.122078	0.12198	0.121893	0.121818	0.121761	0.121717	0.121678	0.121635	0.121576	0.121496	0.121385	0.121237	0.121052	0.12084	0.120608	0.120372	0.120157	0.119992	0.119888	0.119861	0.119906	0.120016	0.120158
7	E5 16/8/11	1.5	0.149502	0.149082	0.148665	0.148255	0.147855	0.147466	0.147085	0.146713	0.146348	0.145993	0.145651	0.145323	0.145005	0.144699	0.144407	0.144133	0.143874	0.143621	0.143368	0.143117	0.142878	0.142651	0.142437	0.142238	0.142062	0.141903	0.141755	0.141619	0.141501	0.141397	0.141298	0.141195	0.141079	0.140947	0.140782	0.140578	0.140335	0.140062	0.139767	0.139471	0.139204	0.138985	0.138822	0.138738	0.138729	0.138783	0.138867
8	E1 18/8/11	1.858	0.149924	0.149447	0.148984	0.148532	0.148086	0.147645	0.147206	0.146777	0.146361	0.145959	0.145563	0.14518	0.144808	0.14445	0.144103	0.14377	0.143454	0.143146	0.14284	0.142537	0.142245	0.141964	0.141691	0.141433	0.141195	0.140968	0.140745	0.140532	0.140337	0.140155	0.139988	0.139829	0.139667	0.13949	0.139284	0.139046	0.138777	0.138481	0.138171	0.137864	0.137579	0.137336	0.137155	0.13706	0.13704	0.137083	0.137154
9	E5 18/8/11	1.836	0.128612	0.128072	0.127544	0.127024	0.126513	0.126013	0.125517	0.125032	0.12456	0.124101	0.123654	0.123221	0.122799	0.122394	0.122009	0.121642	0.121288	0.120941	0.120599	0.120266	0.119941	0.119626	0.119324	0.119036	0.118766	0.118513	0.118273	0.118042	0.117827	0.117627	0.117447	0.117274	0.117092	0.116895	0.116675	0.116422	0.11614	0.115834	0.115514	0.115197	0.114904	0.114657	0.114477	0.114378	0.114352	0.114392	0.114464
10	E1 9/9/11	2.296	0.218928	0.218237	0.217556	0.216883	0.216216	0.215559	0.214906	0.214261	0.213626	0.212998	0.212375	0.211764	0.211161	0.21057	0.209994	0.209428	0.208868	0.208312	0.207757	0.207203	0.206657	0.206119	0.205581	0.205051	0.204539	0.204036	0.203533	0.203035	0.202551	0.202088	0.201652	0.201232	0.200814	0.200391	0.199947	0.199476	0.198977	0.198454	0.197913	0.197369	0.196847	0.19637	0.195954	0.19562	0.195365	0.19518	0.195026
11	E1 21/9/11	2.008	0.142031	0.141438	0.140856	0.140283	0.139715	0.13916	0.138615	0.13808	0.137553	0.137037	0.13653	0.136038	0.135561	0.135104	0.134663	0.134231	0.133806	0.133392	0.132987	0.132586	0.13219	0.131805	0.131437	0.131086	0.130754	0.130431	0.130119	0.12982	0.129535	0.129267	0.129025	0.128794	0.128557	0.128308	0.128038	0.127737	0.127401	0.127042	0.126674	0.126305	0.125953	0.125649	0.125414	0.125257	0.125168	0.12514	0.125142
12	E5 21/9/11	1.978	0.180315	0.179651	0.179001	0.178365	0.177736	0.177112	0.176491	0.17588	0.175281	0.174689	0.174105	0.173541	0.172988	0.172442	0.17191	0.171394	0.170888	0.170387	0.169894	0.169409	0.168925	0.168444	0.167974	0.167517	0.167075	0.166645	0.166232	0.165828	0.165432	0.165053	0.164702	0.164363	0.164021	0.16367	0.163301	0.162901	0.162469	0.162018	0.161555	0.161089	0.160648	0.160258	0.159932	0.15968	0.159499	0.159383	0.159303
13	E1 29/9/11	1.856	0.152281	0.15176	0.151255	0.150758	0.150266	0.149785	0.149308	0.148834	0.148367	0.147912	0.147469	0.147042	0.146623	0.146212	0.145814	0.14543	0.145057	0.144689	0.144321	0.143953	0.14359	0.143233	0.142886	0.142554	0.14224	0.141936	0.14165	0.141377	0.141113	0.140861	0.140633	0.140417	0.140197	0.139959	0.139692	0.139397	0.139072	0.138722	0.138355	0.137984	0.137632	0.137328	0.137087	0.136928	0.136839	0.136808	0.13681
14	E5 29/9/11	1.649	0.129899	0.129399	0.128913	0.128435	0.127961	0.1275	0.127047	0.126602	0.126165	0.125734	0.125312	0.12491	0.124524	0.124149	0.123789	0.12345	0.123125	0.122808	0.122491	0.122177	0.121871	0.121574	0.121292	0.12103	0.120788	0.120555	0.120341	0.120147	0.119969	0.119801	0.119652	0.119512	0.119363	0.119195	0.118998	0.118766	0.118499	0.118212	0.117916	0.117621	0.117347	0.117121	0.116961	0.116883	0.116878	0.116938	0.11703
15	E1 10/10/11	1.758	0.176571	0.17601	0.175463	0.174919	0.174377	0.173848	0.173329	0.172818	0.172314	0.171816	0.17132	0.170839	0.170373	0.169915	0.169466	0.169028	0.1686	0.168181	0.167767	0.16735	0.166933	0.166526	0.166127	0.165738	0.165365	0.165	0.164639	0.164292	0.163963	0.163647	0.163349	0.163062	0.162776	0.16248	0.162158	0.161804	0.161421	0.161011	0.160585	0.160159	0.159756	0.159403	0.159114	0.158904	0.158763	0.158684	0.158641
16	E5 10/10/11	1.791	0.180051	0.179447	0.178853	0.178265	0.17768	0.177107	0.17654	0.175978	0.175424	0.174879	0.17434	0.173814	0.173299	0.172794	0.172297	0.171811	0.171332	0.170858	0.170389	0.169924	0.169462	0.169005	0.168552	0.168105	0.16767	0.167247	0.166835	0.166428	0.166031	0.16565	0.165293	0.164949	0.164604	0.164249	0.163873	0.163469	0.163032	0.16257	0.162093	0.161611	0.161151	0.160743	0.160398	0.160129	0.159935	0.159807	0.159711
17	E5 18/10/11	1.598	0.168851	0.168357	0.167872	0.167395	0.166925	0.166464	0.166006	0.165544	0.165092	0.164654	0.16422	0.163798	0.163387	0.162987	0.162596	0.162216	0.161847	0.161488	0.161132	0.160775	0.16042	0.16007	0.159727	0.1594	0.159093	0.158796	0.158511	0.158237	0.157976	0.157731	0.1575	0.15727	0.157035	0.156793	0.156528	0.15623	0.155898	0.155538	0.155158	0.154778	0.15442	0.154103	0.153846	0.153669	0.153566	0.153525	0.153516
18	E1 10/11/11	1.744	0.260007	0.259363	0.258719	0.258082	0.257454	0.256841	0.256242	0.255652	0.255062	0.254479	0.253902	0.253321	0.252738	0.252163	0.251596	0.251034	0.250474	0.249912	0.249352	0.248791	0.24823	0.247668	0.247112	0.246564	0.246028	0.245501	0.244986	0.244473	0.24396	0.243461	0.242982	0.242504	0.242015	0.241519	0.241006	0.240471	0.239903	0.239304	0.238685	0.238058	0.237441	0.236866	0.23636	0.235942	0.235601	0.235331	0.235098
19	E1 18/11/11	1.843	0.237904	0.237203	0.236509	0.235822	0.23514	0.234466	0.2338	0.233137	0.23248	0.231828	0.23118	0.230543	0.229914	0.229291	0.228673	0.22806	0.227449	0.226839	0.226228	0.225614	0.225002	0.224395	0.223786	0.223182	0.222595	0.22202	0.221451	0.220892	0.22034	0.219792	0.219257	0.218732	0.218201	0.217662	0.217108	0.216528	0.215914	0.215274	0.214615	0.213948	0.213294	0.212681	0.212128	0.211658	0.211267	0.21095	0.210667
20	E5 18/11/11	1.61	0.217208	0.216497	0.21579	0.215088	0.214397	0.213721	0.21305	0.212384	0.211729	0.211085	0.210445	0.209815	0.209196	0.208585	0.20798	0.207384	0.206799	0.206217	0.205632	0.205043	0.204457	0.203879	0.203309	0.202747	0.202201	0.201669	0.201149	0.200635	0.200125	0.199624	0.199144	0.198678	0.198208	0.197718	0.197203	0.196667	0.196102	0.195505	0.194888	0.194266	0.193663	0.193103	0.192604	0.192191	0.191858	0.191596	0.191374
21	E1 14/6/12	1.948	0.135662	0.135131	0.134612	0.134105	0.133607	0.13312	0.132639	0.132169	0.131716	0.131277	0.130849	0.130434	0.130031	0.129642	0.12927	0.128913	0.128568	0.128232	0.1279	0.127569	0.127242	0.126921	0.126613	0.126321	0.126049	0.125792	0.125554	0.125328	0.125111	0.124907	0.124723	0.124553	0.124381	0.12419	0.123975	0.123736	0.123469	0.123174	0.122865	0.122562	0.122285	0.122057	0.121889	0.121798	0.121778	0.121818	0.121887
22	E1 2/8/12	1.699	0.176835	0.176288	0.175753	0.175228	0.174707	0.174196	0.173692	0.173193	0.172701	0.172221	0.171747	0.171287	0.170843	0.170405	0.169976	0.169557	0.169144	0.168732	0.168327	0.167922	0.167515	0.167118	0.166734	0.166355	0.165989	0.165641	0.165308	0.164979	0.164659	0.164352	0.164067	0.163794	0.163515	0.163216	0.162896	0.162554	0.162182	0.161786	0.161376	0.160963	0.160569	0.160222	0.159937	0.159734	0.159611	0.159562	0.159548
23	E1 4/8/12	1.615	0.169721	0.169062	0.168417	0.167782	0.167153	0.166533	0.165916	0.165307	0.164712	0.164128	0.163552	0.162988	0.162432	0.161888	0.161359	0.160839	0.160326	0.159821	0.159319	0.158814	0.158315	0.157825	0.15734	0.156869	0.156421	0.155985	0.155555	0.15513	0.154717	0.154319	0.153947	0.153593	0.153237	0.152866	0.152478	0.152069	0.15163	0.151167	0.150696	0.150228	0.149783	0.149388	0.149061	0.148817	0.148647	0.148547	0.148489
24	E1 20/9/12	1.564	0.187882	0.187372	0.186875	0.186386	0.185902	0.185426	0.184952	0.184482	0.184025	0.183579	0.183141	0.182714	0.182295	0.181886	0.18149	0.181106	0.180726	0.180352	0.179983	0.179616	0.179251	0.178893	0.178543	0.178202	0.177878	0.177577	0.177294	0.177016	0.176743	0.17648	0.176238	0.176011	0.175778	0.175517	0.175229	0.17492	0.174581	0.174212	0.173824	0.173433	0.173063	0.172738	0.172471	0.172282	0.172173	0.172133	0.172128
25	E5 20/9/12	1.842	0.20739	0.2068	0.20622	0.205642	0.205075	0.204518	0.203959	0.20341	0.202881	0.202353	0.201821	0.201304	0.200804	0.200312	0.199826	0.19935	0.198878	0.198411	0.197949	0.197486	0.197022	0.196563	0.196116	0.19568	0.195263	0.194861	0.194471	0.194087	0.193708	0.19334	0.192996	0.192661	0.192321	0.191971	0.191603	0.191204	0.190772	0.190313	0.189837	0.189357	0.188899	0.18849	0.188144	0.187876	0.187678	0.187546	0.187452
26	E1 4/10/12	1.786	0.23636	0.235766	0.235181	0.234599	0.234023	0.233458	0.232894	0.232329	0.231773	0.231226	0.230684	0.230155	0.229639	0.22913	0.228625	0.228123	0.227624	0.227128	0.226635	0.226141	0.225653	0.22517	0.224688	0.224211	0.223752	0.223308	0.222871	0.222439	0.222023	0.221626	0.221241	0.22086	0.220481	0.220097	0.219692	0.21926	0.218802	0.218314	0.217806	0.217295	0.216806	0.216361	0.215979	0.215684	0.215471	0.215329	0.215223
27	E5 4/10/12	1.376	0.230008	0.229418	0.228835	0.228257	0.227686	0.227122	0.226561	0.226007	0.225465	0.224927	0.224387	0.223858	0.223339	0.222824	0.222314	0.221813	0.221318	0.220825	0.220333	0.219842	0.21935	0.218855	0.218366	0.217895	0.217444	0.216997	0.216556	0.216125	0.215703	0.215293	0.214899	0.21451	0.214114	0.213707	0.21328	0.212824	0.212338	0.211825	0.211293	0.210754	0.210231	0.209756	0.209347	0.209025	0.208779	0.208604	0.208471
28	E5 8/11/12	1.845	0.26497	0.26425	0.263535	0.262829	0.262128	0.261437	0.26075	0.260063	0.25938	0.258703	0.258032	0.257384	0.256757	0.256133	0.255498	0.254861	0.254226	0.25359	0.252953	0.252316	0.251681	0.25105	0.250422	0.249802	0.249192	0.248588	0.247991	0.2474	0.246815	0.246241	0.245688	0.245145	0.2446	0.244047	0.243476	0.242878	0.242252	0.2416	0.240926	0.240242	0.239577	0.238955	0.238398	0.237927	0.237533	0.237206	0.236918
29	E1 16/11/12	1.743	0.286966	0.28626	0.285565	0.284874	0.284184	0.283504	0.282826	0.282149	0.281477	0.280805	0.280131	0.279465	0.278808	0.278154	0.277502	0.276852	0.276207	0.275567	0.274926	0.274276	0.273625	0.27298	0.272334	0.271701	0.271108	0.270525	0.269917	0.269301	0.268691	0.268092	0.267511	0.266938	0.266358	0.265768	0.265161	0.264525	0.263854	0.263154	0.262433	0.261706	0.260996	0.260329	0.259727	0.259211	0.258768	0.258395	0.25807
30	E5 16/11/12	1.865	0.292503	0.291835	0.291171	0.290506	0.289844	0.28919	0.288536	0.28788	0.287232	0.286586	0.285938	0.285292	0.284653	0.284017	0.283383	0.282751	0.282119	0.281484	0.280846	0.280207	0.279566	0.278922	0.278272	0.277626	0.276992	0.276362	0.275734	0.275118	0.274513	0.273918	0.273339	0.272761	0.27217	0.271571	0.270957	0.270314	0.269636	0.268932	0.26821	0.267479	0.26676	0.266083	0.26547	0.264943	0.264494	0.26412	0.263788
31	E1 30/11/12	1.353	0.248981	0.248369	0.24776	0.24715	0.246547	0.245952	0.245353	0.244757	0.244174	0.243593	0.243015	0.24245	0.241888	0.241323	0.240763	0.24021	0.239661	0.239115	0.238565	0.238013	0.237463	0.236914	0.236365	0.235825	0.2353	0.234786	0.234278	0.233774	0.233278	0.232789	0.232312	0.23184	0.23136	0.230868	0.230358	0.229822	0.229254	0.228656	0.228035	0.227406	0.226795	0.226232	0.225735	0.225325	0.224993	0.224729	0.224505
32	E3 30/11/12	1.204	0.224249	0.223684	0.223123	0.222565	0.222011	0.221464	0.220919	0.220378	0.219848	0.219323	0.218799	0.218283	0.217773	0.217269	0.216772	0.21628	0.21579	0.2153	0.214807	0.214318	0.213838	0.213362	0.212883	0.212412	0.211958	0.211516	0.211084	0.210656	0.210232	0.209816	0.209416	0.20902	0.208614	0.208192	0.207745	0.207269	0.206759	0.206223	0.205666	0.205098	0.204548	0.204045	0.203604	0.203244	0.202966	0.202765	0.202605
33	M1 C1	1.445	0.199405	0.198829	0.198263	0.197708	0.197162	0.196615	0.196075	0.195549	0.195032	0.194519	0.194017	0.193525	0.193043	0.19257	0.192108	0.191652	0.191201	0.190754	0.190309	0.189865	0.189424	0.188986	0.188558	0.188144	0.187739	0.18734	0.186944	0.186553	0.186172	0.185811	0.185469	0.185145	0.184825	0.184494	0.184143	0.183759	0.183349	0.182913	0.18246	0.182006	0.181569	0.181172	0.180837	0.180582	0.180407	0.180298	0.180231
34	M4 C1	1.69	0.193466	0.192842	0.192224	0.191614	0.191017	0.190425	0.18984	0.189266	0.188695	0.188131	0.187581	0.187036	0.1865	0.185973	0.185451	0.184934	0.184424	0.183915	0.183405	0.182894	0.182379	0.181866	0.181361	0.180862	0.180373	0.179891	0.179405	0.178917	0.178436	0.17797	0.177527	0.177106	0.17669	0.176266	0.175828	0.175355	0.174851	0.174322	0.173778	0.173226	0.172692	0.172202	0.171775	0.171433	0.171174	0.170978	0.170826
35	M5 C1	1.448	0.216236	0.215718	0.215207	0.214702	0.214208	0.213725	0.213246	0.212768	0.212294	0.211829	0.211376	0.210932	0.210495	0.210069	0.209651	0.209237	0.208831	0.208426	0.20802	0.207619	0.207226	0.206835	0.206444	0.206059	0.205685	0.205322	0.204964	0.20461	0.204266	0.20394	0.203633	0.203341	0.203044	0.202731	0.202401	0.202041	0.201654	0.201241	0.200809	0.200368	0.199942	0.199561	0.199243	0.199005	0.198847	0.198759	0.198719
36	M5 C2	1.079	0.169874	0.169349	0.168828	0.168316	0.167817	0.167327	0.166845	0.166372	0.165908	0.165456	0.165017	0.164583	0.164159	0.163748	0.163344	0.162944	0.162554	0.162167	0.161777	0.161383	0.160989	0.160602	0.160221	0.15985	0.159495	0.159152	0.158808	0.158466	0.158135	0.157823	0.157528	0.157248	0.156968	0.156669	0.156348	0.155993	0.15561	0.1552	0.154773	0.154343	0.153934	0.153566	0.153259	0.153035	0.152898	0.152828	0.152798
37	M7 C1	1.083	0.230861	0.230378	0.229903	0.229434	0.22897	0.228507	0.228048	0.227601	0.22716	0.226722	0.226291	0.225863	0.225441	0.225033	0.224634	0.224237	0.22384	0.223439	0.223038	0.22264	0.222239	0.221837	0.22144	0.221047	0.22066	0.22028	0.219904	0.21953	0.219165	0.218818	0.218484	0.218163	0.217844	0.217519	0.217176	0.216799	0.216395	0.215967	0.21552	0.215065	0.214624	0.214225	0.213888	0.213636	0.213469	0.213368	0.213314
38	M8 C1	1.83	0.206125	0.205607	0.205098	0.204595	0.2041	0.203609	0.203124	0.202649	0.202182	0.201722	0.201275	0.200832	0.200394	0.199968	0.199557	0.199156	0.198762	0.198369	0.197977	0.197588	0.197199	0.196809	0.196427	0.196058	0.195698	0.195341	0.19499	0.194653	0.194326	0.194013	0.193717	0.19344	0.193164	0.192875	0.19257	0.192233	0.191869	0.191477	0.191067	0.19065	0.19025	0.189891	0.18959	0.18937	0.189231	0.189157	0.189121
39	M8 C2	1.579	0.18369	0.183067	0.18245	0.181837	0.181234	0.18064	0.180049	0.179468	0.178894	0.178325	0.177768	0.177219	0.176681	0.176155	0.175634	0.175119	0.174613	0.174112	0.173607	0.173105	0.172605	0.172109	0.171619	0.171142	0.170674	0.17021	0.169751	0.169295	0.168843	0.168406	0.167994	0.167603	0.167213	0.166807	0.166383	0.165929	0.165446	0.164934	0.164404	0.163873	0.163363	0.162894	0.162485	0.162159	0.161915	0.161732	0.161588
40	M8 C3	1.487	0.136023	0.135497	0.134973	0.134456	0.133952	0.133457	0.132967	0.132489	0.132022	0.131564	0.13112	0.130686	0.130263	0.129853	0.129454	0.129061	0.128678	0.128301	0.127925	0.127552	0.127183	0.126821	0.126468	0.126127	0.125797	0.125481	0.125174	0.124874	0.12458	0.124297	0.124029	0.123776	0.123525	0.123259	0.122974	0.122656	0.12231	0.121939	0.12155	0.121154	0.120776	0.120445	0.120176	0.119985	0.119878	0.119838	0.119836
41	M13 C1	1.598	0.169529	0.168984	0.168447	0.167918	0.167399	0.166886	0.16638	0.165885	0.165397	0.164915	0.164448	0.163993	0.163553	0.163125	0.162703	0.162285	0.161878	0.161478	0.161076	0.160676	0.160281	0.159885	0.15949	0.159109	0.158742	0.158381	0.158028	0.157679	0.157332	0.157006	0.156709	0.156424	0.156136	0.155838	0.155522	0.155175	0.154802	0.154401	0.153977	0.153546	0.15313	0.152752	0.152433	0.1522	0.152051	0.151961	0.151905
42	M13 C2	1.026	0.174044	0.173684	0.173331	0.172983	0.172636	0.172294	0.17196	0.171636	0.17132	0.171009	0.170703	0.170402	0.170114	0.16984	0.169574	0.169311	0.169053	0.168797	0.16854	0.168285	0.168031	0.167778	0.167531	0.167296	0.167075	0.166866	0.166665	0.166476	0.166295	0.166128	0.165973	0.165821	0.165655	0.165465	0.165255	0.165017	0.164751	0.164455	0.164134	0.163806	0.163497	0.163232	0.163029	0.162911	0.162878	0.162912	0.162992
43	M15 C2	1.572	0.143454	0.142859	0.142266	0.141678	0.141104	0.14054	0.139981	0.139436	0.138902	0.138375	0.137861	0.137357	0.136865	0.136388	0.135924	0.135467	0.13502	0.134579	0.134138	0.133701	0.133267	0.132837	0.132416	0.13201	0.131617	0.131233	0.130852	0.130476	0.130108	0.129762	0.129439	0.129132	0.128827	0.12851	0.128172	0.127801	0.127404	0.126983	0.126546	0.126107	0.125688	0.125313	0.125001	0.124771	0.12462	0.124531	0.12448
44	M15 C1	1.557	0.161526	0.160937	0.160353	0.159774	0.159208	0.158654	0.15811	0.157576	0.157049	0.156532	0.156032	0.155543	0.155063	0.154596	0.154141	0.153698	0.15327	0.152849	0.152429	0.15201	0.151596	0.151189	0.150793	0.150409	0.150039	0.149682	0.149333	0.148989	0.148655	0.148345	0.148059	0.147788	0.147516	0.147231	0.146929	0.146595	0.146234	0.145844	0.145437	0.145031	0.144646	0.144303	0.144019	0.143813	0.143681	0.143607	0.143573
45	M16 C1	1.483	0.205626	0.205051	0.204482	0.20392	0.20337	0.202831	0.202299	0.201772	0.201254	0.200748	0.200255	0.199768	0.199294	0.198832	0.19838	0.197935	0.197498	0.197064	0.196629	0.196198	0.19577	0.195346	0.194931	0.194525	0.19413	0.193745	0.193367	0.19299	0.192619	0.192267	0.19194	0.191631	0.191322	0.190999	0.190661	0.190294	0.189898	0.189475	0.189039	0.188602	0.188179	0.187797	0.187474	0.187236	0.187082	0.186989	0.186936
46	M16 C2	1.298	0.106636	0.106118	0.105608	0.10511	0.104627	0.104155	0.103695	0.103251	0.102819	0.102401	0.102006	0.101625	0.101259	0.100908	0.10057	0.100244	0.0999324	0.0996264	0.0993251	0.0990305	0.0987419	0.0984602	0.0981916	0.0979408	0.0977103	0.0975017	0.0973097	0.0971283	0.0969527	0.0967885	0.0966395	0.0965034	0.0963639	0.0962052	0.0960241	0.0958078	0.095558	0.0952784	0.0949866	0.0946949	0.0944198	0.0941897	0.0940233	0.0939338	0.0939189	0.0939654	0.0940474
47	M19 C2	1.64	0.189444	0.188827	0.188214	0.187608	0.187017	0.186436	0.185859	0.185287	0.184718	0.184156	0.183611	0.183076	0.182547	0.182027	0.181516	0.181012	0.180513	0.180013	0.179507	0.178999	0.178489	0.177981	0.177479	0.176984	0.176498	0.176017	0.175534	0.175052	0.174579	0.174118	0.173677	0.173263	0.172857	0.172442	0.172011	0.17155	0.171062	0.17055	0.170023	0.169491	0.168977	0.168503	0.168092	0.16777	0.16753	0.167353	0.167222
48	M20 C 1	1.146	0.154352	0.153945	0.153544	0.153151	0.152764	0.152381	0.15201	0.151651	0.151294	0.150942	0.150607	0.150285	0.149972	0.149666	0.149372	0.149088	0.148812	0.148535	0.148254	0.147972	0.147694	0.147419	0.14715	0.146894	0.146655	0.146428	0.146207	0.145997	0.1458	0.145619	0.145448	0.145287	0.145122	0.14494	0.144737	0.144499	0.14423	0.143932	0.143619	0.143303	0.143001	0.142741	0.142543	0.142423	0.142382	0.142408	0.142474
49	M21 C 1	1.159	0.157857	0.15741	0.156968	0.156529	0.156101	0.155681	0.155268	0.154863	0.154468	0.154082	0.153705	0.153336	0.152975	0.152625	0.15229	0.151961	0.151639	0.151319	0.150999	0.150679	0.150362	0.150048	0.149741	0.149448	0.149174	0.148909	0.148645	0.148393	0.148154	0.147928	0.147715	0.147517	0.147316	0.147094	0.146849	0.146571	0.146266	0.145932	0.145576	0.145219	0.144883	0.144591	0.14436	0.144208	0.144136	0.144131	0.144171
50	M21 C 2	1.385	0.161163	0.160591	0.160021	0.159458	0.158909	0.158364	0.157825	0.157298	0.156781	0.156272	0.155776	0.155289	0.15481	0.154343	0.15389	0.153446	0.153009	0.152576	0.152147	0.151722	0.151298	0.150877	0.150464	0.150067	0.149686	0.149313	0.148942	0.148576	0.14822	0.147883	0.147568	0.14727	0.146972	0.146656	0.14632	0.145955	0.145562	0.145141	0.144702	0.144263	0.143843	0.143462	0.143136	0.142892	0.14273	0.142628	0.142564
51	M22 C 1	1.128	0.162055	0.161671	0.161292	0.160918	0.160553	0.160193	0.159836	0.159488	0.159152	0.158822	0.158498	0.158181	0.157873	0.157575	0.157291	0.157016	0.156744	0.15647	0.156196	0.155922	0.155646	0.155371	0.155103	0.154847	0.154605	0.154371	0.154148	0.153939	0.15374	0.153552	0.153375	0.153204	0.15303	0.152839	0.152627	0.152382	0.15211	0.151806	0.151484	0.151155	0.150839	0.150562	0.150347	0.150219	0.150176	0.1502	0.150262
52	M23 C 1	1.276	0.238749	0.238204	0.237667	0.237138	0.236619	0.236104	0.235595	0.235093	0.234594	0.2341	0.233615	0.233136	0.232665	0.232203	0.231745	0.231292	0.230843	0.230395	0.229945	0.229495	0.229047	0.228599	0.228153	0.227713	0.227282	0.226858	0.226437	0.226016	0.2256	0.225204	0.224831	0.224474	0.224116	0.223745	0.223355	0.22294	0.222496	0.222019	0.221523	0.221025	0.220542	0.220097	0.219716	0.21942	0.219208	0.219065	0.218968
53	M23 C 2	1.612	0.17901	0.178377	0.177753	0.177132	0.176519	0.175915	0.17532	0.174736	0.174156	0.173584	0.173027	0.172477	0.171937	0.17141	0.170891	0.170375	0.169869	0.169368	0.168864	0.168358	0.167852	0.167352	0.166861	0.16638	0.165906	0.165436	0.164971	0.164506	0.164043	0.163596	0.163174	0.162771	0.162369	0.161958	0.161528	0.161067	0.160583	0.160077	0.159551	0.159018	0.158502	0.158029	0.157617	0.157293	0.157054	0.15688	0.156747
54	M26 C 1	1.09	0.19896	0.198546	0.198135	0.197727	0.197326	0.196935	0.196553	0.196176	0.195803	0.19544	0.195091	0.194749	0.194417	0.194096	0.193781	0.193471	0.19317	0.192873	0.192573	0.192269	0.19196	0.191651	0.19135	0.191064	0.190793	0.190537	0.190291	0.190053	0.189821	0.189606	0.18941	0.189221	0.18902	0.188801	0.188563	0.188292	0.187994	0.187668	0.18732	0.186963	0.186628	0.186341	0.186117	0.185978	0.185923	0.185931	0.185978
55	M27 C 1	1.344	0.257889	0.257351	0.256811	0.256274	0.255752	0.255237	0.254723	0.254216	0.253715	0.253221	0.252736	0.252258	0.251788	0.251327	0.250871	0.250422	0.249987	0.249555	0.249108	0.248653	0.248201	0.24775	0.247301	0.246863	0.246436	0.246013	0.245594	0.245177	0.244763	0.244363	0.243987	0.243631	0.243273	0.2429	0.242513	0.242099	0.241654	0.241179	0.240685	0.240188	0.23971	0.239275	0.238901	0.238611	0.238404	0.238265	0.238168
56	M27 C 2	1.328	0.106578	0.10619	0.105804	0.105422	0.105048	0.104685	0.104337	0.103996	0.103653	0.103318	0.103003	0.102699	0.102407	0.102129	0.101858	0.101592	0.101339	0.101093	0.10085	0.100611	0.100376	0.100144	0.0999196	0.0997089	0.0995146	0.0993327	0.0991623	0.0990062	0.098859	0.0987249	0.0986058	0.098494	0.098374	0.0982317	0.098065	0.0978648	0.0976358	0.0973747	0.0970926	0.0968043	0.0965316	0.0963002	0.0961272	0.0960314	0.0960159	0.0960653	0.0961519
57	M28 C 1	1.237	0.253162	0.252605	0.252057	0.251516	0.250979	0.250444	0.249911	0.24939	0.248878	0.248369	0.247865	0.247368	0.246877	0.246393	0.245921	0.245451	0.244975	0.244497	0.244017	0.243537	0.243057	0.242576	0.2421	0.241636	0.241179	0.240722	0.240265	0.239813	0.239369	0.238939	0.238522	0.238121	0.237723	0.237316	0.236889	0.236429	0.235939	0.23542	0.234883	0.23434	0.233812	0.233324	0.232901	0.232564	0.232311	0.23213	0.231996
58	M30 C 1	1.56	0.193812	0.193224	0.192644	0.192075	0.191517	0.190964	0.190411	0.189865	0.189329	0.188798	0.188277	0.187763	0.187253	0.186753	0.186269	0.185791	0.18531	0.184827	0.184343	0.183859	0.183376	0.182893	0.18241	0.181935	0.181474	0.181017	0.18055	0.180081	0.179626	0.179191	0.178771	0.178367	0.177969	0.177566	0.177149	0.176702	0.176229	0.175726	0.175204	0.174679	0.174173	0.173708	0.173306	0.172987	0.172753	0.17259	0.172476
59	M30 C 2	1.458	0.139689	0.139122	0.138563	0.138008	0.137461	0.136921	0.136389	0.135872	0.135365	0.134866	0.134379	0.1339	0.133432	0.132975	0.132536	0.132107	0.131684	0.131262	0.130841	0.13042	0.130003	0.129592	0.129194	0.128812	0.12844	0.128071	0.127703	0.127345	0.126999	0.126669	0.126354	0.126054	0.125754	0.125439	0.125106	0.124742	0.124349	0.123929	0.123498	0.123064	0.122644	0.122266	0.121952	0.12172	0.12157	0.121488	0.121447
60	M30 C 3	1.607	0.136446	0.135947	0.135454	0.13497	0.134497	0.134031	0.133572	0.133122	0.132679	0.132244	0.131827	0.131421	0.131021	0.13063	0.130254	0.129891	0.129535	0.12918	0.128827	0.128476	0.128126	0.127782	0.12745	0.127128	0.126813	0.126507	0.126209	0.125919	0.125635	0.125368	0.125123	0.124894	0.124661	0.124413	0.124145	0.123846	0.123519	0.123162	0.122788	0.12241	0.122049	0.121731	0.121479	0.121307	0.121213	0.121183	0.121194
61	7/9/09ov4	1.842	0.204393	0.203872	0.203365	0.202868	0.202369	0.201879	0.201404	0.20093	0.200458	0.199998	0.199544	0.199095	0.198657	0.198232	0.197819	0.197425	0.197037	0.196643	0.196249	0.195862	0.195476	0.195093	0.194719	0.194355	0.194006	0.19367	0.193344	0.193024	0.192714	0.192417	0.192142	0.191881	0.19162	0.191345	0.191044	0.190719	0.190362	0.189983	0.189583	0.189176	0.188796	0.188465	0.188197	0.187999	0.187882	0.187829	0.18781
62	7/9/09ov5	1.991	0.200697	0.200205	0.199723	0.199251	0.198782	0.198322	0.19787	0.197419	0.196975	0.196544	0.196116	0.195702	0.195308	0.194918	0.194529	0.194157	0.193794	0.193427	0.193063	0.192708	0.192354	0.192001	0.191654	0.191317	0.190995	0.190688	0.190394	0.190109	0.189837	0.189578	0.189339	0.18911	0.188876	0.188628	0.18836	0.188065	0.187735	0.187387	0.187019	0.186642	0.186287	0.185983	0.185742	0.185572	0.185481	0.185454	0.185466
63	28/9/09ov1	1.7975	0.242333	0.241763	0.241211	0.240668	0.240122	0.239586	0.239059	0.238532	0.238009	0.237494	0.236984	0.236483	0.235991	0.235505	0.235027	0.234564	0.234103	0.233643	0.233188	0.232732	0.23227	0.231816	0.231368	0.230927	0.230502	0.23009	0.229682	0.229281	0.228892	0.228515	0.228159	0.227818	0.227477	0.227123	0.226747	0.226345	0.225911	0.225458	0.224986	0.224507	0.22405	0.223638	0.223289	0.223018	0.222825	0.222691	0.222596
64	28/9/09ov2	1.859	0.241742	0.241183	0.240636	0.240097	0.23956	0.239027	0.238495	0.237962	0.23744	0.236927	0.236413	0.235912	0.235426	0.234942	0.23446	0.233989	0.233522	0.233055	0.232593	0.23213	0.231666	0.23121	0.230758	0.230306	0.22987	0.229448	0.229027	0.228612	0.22821	0.227821	0.227452	0.227099	0.226742	0.226373	0.225988	0.225576	0.225128	0.224658	0.224172	0.223682	0.223211	0.222782	0.222417	0.222128	0.221916	0.221765	0.221658
65	28/9/09ov3	1.861	0.240205	0.239671	0.239151	0.238639	0.23813	0.23763	0.237133	0.236637	0.236147	0.235664	0.235181	0.234714	0.234263	0.233814	0.233367	0.232929	0.232494	0.232062	0.231634	0.231203	0.230771	0.230344	0.229921	0.229502	0.2291	0.228709	0.228324	0.227946	0.227579	0.227223	0.226887	0.226565	0.226238	0.225904	0.225551	0.225169	0.224751	0.224317	0.223867	0.223406	0.222964	0.222569	0.222241	0.221987	0.22181	0.221693	0.221616
66	28/9/09ov5	1.946	0.239188	0.23861	0.238038	0.237473	0.236914	0.236361	0.235812	0.235268	0.234731	0.2342	0.233673	0.233157	0.232656	0.232164	0.231676	0.231195	0.230719	0.230249	0.229787	0.229332	0.228874	0.228416	0.227962	0.227519	0.227095	0.226685	0.226281	0.225885	0.225501	0.22513	0.22478	0.224444	0.224109	0.223765	0.223399	0.223007	0.222586	0.222145	0.22168	0.221206	0.220759	0.220363	0.220029	0.219764	0.21958	0.219461	0.219379
67	9/10/09ov1	2.418	0.202661	0.202052	0.20146	0.20088	0.200294	0.199721	0.199168	0.198618	0.198067	0.197529	0.197002	0.196486	0.195984	0.195496	0.195017	0.194553	0.1941	0.193648	0.1932	0.192762	0.192327	0.191893	0.191468	0.191053	0.190654	0.190273	0.189903	0.189542	0.189197	0.18887	0.188566	0.18828	0.187997	0.1877	0.187385	0.187047	0.186679	0.186292	0.185886	0.185473	0.185086	0.184752	0.18448	0.184276	0.184149	0.184086	0.184054
68	9/10/09ov2	2.296	0.195951	0.195385	0.194831	0.194298	0.193768	0.193243	0.19273	0.192218	0.191709	0.191212	0.190725	0.190251	0.189792	0.189342	0.188899	0.188475	0.188067	0.187669	0.187279	0.186896	0.186515	0.186136	0.185766	0.185415	0.185085	0.184769	0.184464	0.184171	0.183892	0.183627	0.183383	0.183151	0.182915	0.182665	0.182393	0.182093	0.181759	0.181401	0.181027	0.180647	0.180293	0.179991	0.179753	0.179576	0.179467	0.179414	0.179391
69	4/11/09ov1	1.955	0.20722	0.206707	0.206204	0.205708	0.205211	0.20472	0.204239	0.203762	0.203291	0.202831	0.202375	0.201929	0.201495	0.20107	0.200651	0.200245	0.199854	0.199469	0.199086	0.198704	0.198321	0.19794	0.197571	0.197217	0.19688	0.196553	0.196237	0.195933	0.195645	0.195371	0.195117	0.194874	0.194624	0.19436	0.194076	0.193763	0.193411	0.193039	0.192651	0.192256	0.191884	0.19156	0.191298	0.191106	0.19099	0.190933	0.190907
70	8/9/10ov2	2.017	0.182111	0.181541	0.180981	0.180425	0.179881	0.179348	0.178824	0.17831	0.177804	0.177307	0.176824	0.176357	0.175902	0.175468	0.175046	0.17463	0.174226	0.173839	0.173459	0.173082	0.17271	0.172343	0.171982	0.171634	0.171303	0.170989	0.170692	0.170408	0.170141	0.169891	0.169664	0.16945	0.169242	0.169025	0.168781	0.16851	0.168212	0.167893	0.167558	0.167226	0.166915	0.166641	0.166431	0.166294	0.166228	0.16621	0.166214
71	8/9/10ov3	2.529	0.144749	0.144219	0.143697	0.14318	0.142676	0.142181	0.141691	0.141209	0.140735	0.140271	0.139819	0.139378	0.138948	0.138538	0.138143	0.137758	0.137382	0.137015	0.136652	0.136294	0.135943	0.135598	0.135259	0.13493	0.134616	0.134316	0.13403	0.133758	0.133503	0.133267	0.133056	0.132859	0.132663	0.132455	0.132224	0.131968	0.131685	0.131382	0.131065	0.130747	0.130447	0.130186	0.129984	0.129853	0.129796	0.129792	0.129815
72	ov1 8/4/11	2.899	0.214224	0.21359	0.212969	0.212361	0.211763	0.211173	0.210589	0.21001	0.209438	0.208874	0.208323	0.207791	0.207276	0.206773	0.206282	0.205809	0.205353	0.204905	0.204461	0.204023	0.203589	0.203159	0.202736	0.202324	0.201929	0.201551	0.201181	0.20082	0.200483	0.20017	0.199874	0.199584	0.199294	0.198995	0.19867	0.198316	0.197926	0.197509	0.197075	0.196635	0.19621	0.195817	0.195474	0.195192	0.194969	0.194791	0.194633
73	ov2 8/4/11	2.304	0.235524	0.234973	0.23443	0.233893	0.23336	0.232835	0.232312	0.231795	0.231286	0.230783	0.230286	0.229808	0.229341	0.22888	0.228429	0.227988	0.227556	0.227134	0.226716	0.226311	0.225931	0.225555	0.225161	0.224761	0.224376	0.224	0.223633	0.223277	0.22293	0.222594	0.222274	0.221955	0.221625	0.221284	0.220924	0.220538	0.22012	0.219677	0.219213	0.218737	0.218273	0.217851	0.217487	0.217192	0.21697	0.216808	0.216677
74	ov4 8/4/11	2.427	0.184505	0.183957	0.18342	0.182892	0.18237	0.181855	0.181344	0.18084	0.180344	0.179854	0.17937	0.178902	0.178448	0.178008	0.177574	0.177147	0.17673	0.176324	0.175921	0.175518	0.175119	0.174727	0.174339	0.173956	0.173587	0.17323	0.172878	0.172534	0.172205	0.171896	0.171605	0.171313	0.171012	0.170705	0.170374	0.170013	0.169616	0.169196	0.168754	0.168304	0.167866	0.167464	0.167121	0.166843	0.166633	0.16648	0.16636
75	ov5 8/4/11	1.67	0.11624	0.115888	0.115546	0.115207	0.114877	0.114566	0.114261	0.113962	0.113679	0.113414	0.113161	0.112928	0.112714	0.112521	0.112343	0.112183	0.112041	0.111911	0.111787	0.111673	0.111568	0.111474	0.111395	0.111336	0.111304	0.111295	0.111305	0.11133	0.111371	0.111415	0.111458	0.111497	0.111516	0.111509	0.111472	0.111401	0.111286	0.111138	0.110971	0.110798	0.110636	0.110512	0.110447	0.110446	0.110518	0.110648	0.110801
76	ov2 13/4/11	1.508	0.105623	0.10526	0.104907	0.104573	0.104251	0.103933	0.103619	0.103314	0.103022	0.102748	0.102488	0.102246	0.102019	0.101809	0.101615	0.101436	0.101271	0.101122	0.10098	0.10084	0.100709	0.100587	0.100476	0.10038	0.10031	0.100265	0.100239	0.100224	0.100222	0.100232	0.100248	0.100256	0.100243	0.100209	0.100147	0.100054	0.099923	0.0997584	0.0995685	0.0993708	0.0991834	0.0990252	0.0989223	0.0988888	0.0989218	0.0990078	0.0991247
77	ov4 13/4/11	1.509	0.105644	0.105276	0.104915	0.104558	0.104208	0.103869	0.103546	0.103242	0.102948	0.102667	0.102403	0.102162	0.101936	0.101723	0.101524	0.101348	0.101187	0.101036	0.100891	0.10075	0.100615	0.100493	0.100386	0.100299	0.10024	0.100205	0.100191	0.100195	0.100212	0.100234	0.100258	0.100273	0.100265	0.100239	0.100185	0.10009	0.0999487	0.0997784	0.0995825	0.0993719	0.099172	0.0990091	0.0989021	0.0988601	0.0988875	0.0989739	0.0990895
78	ov5 13/4/11	1.674	0.134451	0.134116	0.133783	0.133456	0.133139	0.132833	0.132536	0.132246	0.131964	0.131698	0.131445	0.131207	0.130984	0.130775	0.13058	0.130403	0.130242	0.13009	0.129941	0.129799	0.129667	0.129547	0.129442	0.129346	0.129266	0.12921	0.129176	0.129154	0.129142	0.129137	0.129137	0.129129	0.129103	0.12906	0.128985	0.128872	0.128719	0.12854	0.128338	0.128131	0.12794	0.127779	0.12767	0.127627	0.127656	0.127746	0.127869
79	ov6 13/4/11	1.615	0.109726	0.109369	0.109021	0.108683	0.108356	0.108042	0.107732	0.107432	0.107152	0.106891	0.106641	0.10641	0.106196	0.105998	0.105814	0.105654	0.105509	0.105371	0.105239	0.105117	0.105005	0.1049	0.104807	0.104737	0.104695	0.104674	0.104672	0.104686	0.104716	0.104758	0.104803	0.104839	0.10485	0.104837	0.104791	0.104713	0.104596	0.104452	0.10428	0.104092	0.103918	0.103784	0.1037	0.103677	0.103724	0.103823	0.103948
80	ov7 13/4/11	1.998	0.0643098	0.0639687	0.063639	0.0633244	0.0630254	0.0627411	0.0624672	0.0622098	0.0619732	0.0617566	0.0615572	0.0613888	0.0612452	0.0611275	0.0610335	0.0609665	0.06092	0.0608946	0.0608833	0.0608828	0.0608949	0.0609202	0.0609613	0.0610288	0.0611349	0.0612722	0.061436	0.0616223	0.0618347	0.062062	0.0622971	0.0625265	0.0627304	0.0629068	0.0630506	0.0631588	0.0632172	0.0632394	0.0632406	0.0632374	0.0632489	0.0632934	0.0633853	0.0635308	0.0637294	0.0639655	0.0642123
81	ov8 13/4/11	1.665	0.0923462	0.0919893	0.0916435	0.0913025	0.090966	0.0906434	0.0903343	0.0900361	0.0897518	0.0894853	0.0892317	0.0889981	0.0887846	0.0885927	0.0884177	0.0882667	0.0881376	0.088022	0.0879128	0.0878159	0.0877336	0.0876641	0.0876145	0.0875908	0.087594	0.0876196	0.0876695	0.0877385	0.087827	0.0879275	0.0880332	0.0881335	0.0882151	0.0882729	0.0882928	0.0882739	0.0882135	0.0881241	0.0880109	0.0878903	0.0877861	0.0877141	0.0876902	0.0877275	0.0878257	0.0879697	0.0881367
82	ov9 13/4/11	1.636	0.137379	0.137037	0.136708	0.136382	0.13606	0.135757	0.135465	0.135179	0.134903	0.134646	0.134402	0.134174	0.133964	0.133776	0.133601	0.133438	0.133289	0.133159	0.133038	0.132921	0.132812	0.132717	0.132635	0.13257	0.132536	0.132531	0.132542	0.13256	0.132593	0.13264	0.132692	0.132734	0.13275	0.132741	0.132706	0.132639	0.132531	0.132393	0.132231	0.13206	0.131904	0.131786	0.131724	0.131727	0.1318	0.13193	0.132089
83	ov10 13/4/11	1.72	0.169643	0.169279	0.168927	0.168582	0.168246	0.167923	0.167604	0.167284	0.166975	0.166686	0.166411	0.16615	0.165901	0.165667	0.165453	0.16526	0.165072	0.164885	0.164706	0.164537	0.164374	0.16422	0.164081	0.163954	0.163845	0.163757	0.163687	0.163628	0.163584	0.163551	0.163525	0.163493	0.163442	0.163373	0.163284	0.163164	0.163001	0.162807	0.162589	0.162361	0.162147	0.161967	0.161844	0.161792	0.161811	0.161889	0.161995
84	ov12 13/4/11	1.706	0.0752057	0.0748518	0.0745092	0.0741808	0.0738641	0.0735573	0.0732656	0.0729951	0.0727412	0.0725045	0.0722861	0.0720952	0.0719272	0.0717866	0.0716663	0.0715681	0.071492	0.0714346	0.0713849	0.0713454	0.0713204	0.0713091	0.0713155	0.0713452	0.071407	0.0715038	0.0716347	0.0717846	0.0719515	0.0721304	0.0723137	0.0724859	0.0726268	0.0727371	0.0728092	0.0728434	0.0728361	0.0728	0.0727375	0.0726607	0.0725919	0.0725527	0.0725643	0.0726396	0.0727768	0.0729604	0.0731657
85	ov13 13/4/11	1.468	0.0759313	0.0755855	0.0752562	0.0749384	0.0746323	0.0743409	0.0740609	0.0737918	0.073539	0.0733109	0.0731026	0.0729183	0.0727551	0.0726154	0.0724939	0.072394	0.0723113	0.0722411	0.0721803	0.0721317	0.0720958	0.0720744	0.072071	0.0720895	0.0721416	0.0722283	0.0723425	0.0724737	0.0726226	0.0727779	0.0729314	0.0730742	0.0731853	0.0732663	0.073312	0.0733188	0.0732804	0.0732108	0.0731141	0.0730077	0.0729176	0.0728609	0.0728548	0.072914	0.0730411	0.073222	0.0734269
86	ov10 26/4/11	1.732	0.0729894	0.0726738	0.0723708	0.072078	0.0717964	0.0715323	0.0712848	0.0710559	0.0708459	0.0706563	0.0704887	0.0703578	0.070254	0.0701773	0.0701231	0.0700945	0.0700896	0.0701054	0.0701298	0.0701648	0.0702189	0.0702925	0.0703852	0.0705028	0.0706547	0.0708386	0.071051	0.0712844	0.071541	0.0718073	0.0720727	0.0723317	0.0725678	0.0727681	0.0729205	0.0730345	0.0731079	0.0731506	0.0731711	0.0731862	0.0732189	0.0732883	0.0734062	0.0735775	0.0738068	0.0740802	0.0743641
87	ov11 26/4/11	2.07	0.107555	0.10716	0.106779	0.10641	0.106054	0.105712	0.105378	0.105059	0.104763	0.104492	0.104244	0.104029	0.103837	0.103675	0.103548	0.103456	0.103391	0.103356	0.10334	0.103344	0.103371	0.103422	0.103497	0.1036	0.103741	0.103918	0.104131	0.104372	0.104636	0.104915	0.105205	0.105495	0.105762	0.105997	0.106193	0.106351	0.106464	0.106543	0.106599	0.10665	0.106716	0.106813	0.106957	0.107154	0.107401	0.10768	0.107961
88	ov12 26/4/11	2.249	0.0631054	0.0627489	0.0624045	0.0620749	0.0617644	0.0614754	0.0612042	0.0609562	0.0607382	0.0605565	0.0604045	0.0602944	0.0602233	0.0602032	0.0602242	0.0602916	0.0604018	0.0605523	0.060731	0.0609441	0.0611931	0.0614707	0.0617791	0.0621257	0.0625207	0.062964	0.0634559	0.0639857	0.0645606	0.0651621	0.0657705	0.0663664	0.0669282	0.0674502	0.0679209	0.0683432	0.0687084	0.0690346	0.0693396	0.0696383	0.0699417	0.0702677	0.0706306	0.0710257	0.0714445	0.0718754	0.0722983
89	ov13 26/4/11	1.951	0.0869562	0.0866096	0.0862752	0.085951	0.085639	0.0853413	0.0850563	0.0847883	0.0845389	0.084307	0.0840912	0.083907	0.0837511	0.0836244	0.0835216	0.0834499	0.0834066	0.0833856	0.0833767	0.083385	0.0834159	0.0834665	0.0835391	0.0836396	0.0837723	0.0839325	0.0841196	0.0843306	0.0845707	0.0848264	0.0850848	0.085336	0.0855675	0.0857726	0.0859383	0.0860639	0.0861454	0.0862003	0.0862373	0.0862644	0.0863019	0.0863756	0.0864991	0.0866766	0.0869116	0.0871851	0.0874608
90	ov14 26/4/11	1.928	0.0816468	0.0812601	0.0808845	0.0805165	0.0801662	0.0798446	0.0795486	0.0792758	0.0790245	0.0788024	0.078615	0.0784838	0.0784019	0.0783868	0.0784335	0.0785563	0.078752	0.0790224	0.0793528	0.0797536	0.0802235	0.0807526	0.0813471	0.0820094	0.082742	0.0835419	0.084413	0.0853346	0.0863049	0.0872993	0.0883011	0.0892905	0.0902342	0.0911259	0.0919576	0.0927364	0.0934664	0.0941693	0.0948512	0.0955269	0.0962189	0.0969376	0.0976859	0.0984614	0.0992525	0.100029	0.100751
91	ov15 26/4/11	1.973	0.0805785	0.0802396	0.0799122	0.0795936	0.0792869	0.0789988	0.0787283	0.0784739	0.078236	0.0780221	0.077832	0.077673	0.0775391	0.0774374	0.0773637	0.0773225	0.0773088	0.0773174	0.0773383	0.0773751	0.0774328	0.07751	0.0776074	0.0777305	0.0778878	0.078078	0.0782975	0.0785366	0.0788019	0.0790853	0.0793711	0.0796454	0.0798981	0.0801231	0.0803036	0.0804431	0.08054	0.0806074	0.0806532	0.0806888	0.0807336	0.0808097	0.0809316	0.0811031	0.0813248	0.0815842	0.0818547
92	ov1 3/5/11	1.763	0.0722404	0.0719748	0.0717244	0.0714925	0.0712725	0.0710638	0.0708646	0.0706816	0.0705229	0.070389	0.0702742	0.0701908	0.0701313	0.0700999	0.0700992	0.0701355	0.0701979	0.0702814	0.07038	0.0704947	0.070627	0.0707805	0.0709606	0.0711701	0.0714176	0.0717041	0.0720258	0.0723716	0.072744	0.0731293	0.0735195	0.0739054	0.0742649	0.0745912	0.0748766	0.0751199	0.0753135	0.0754762	0.0756202	0.0757564	0.0759058	0.0760942	0.076335	0.076628	0.0769731	0.077354	0.0777363
93	ov3 3/5/11	1.82	0.0584183	0.0581743	0.0579415	0.057721	0.0575157	0.0573252	0.0571466	0.0569883	0.0568547	0.0567437	0.0566506	0.0565913	0.056562	0.0565646	0.056592	0.0566479	0.0567288	0.0568327	0.0569484	0.0570724	0.0572092	0.0573636	0.0575394	0.0577412	0.0579783	0.0582475	0.0585441	0.0588629	0.0592098	0.0595692	0.0599252	0.0602672	0.0605802	0.0608613	0.0610965	0.0612868	0.0614333	0.0615531	0.0616497	0.0617344	0.0618296	0.0619571	0.0621334	0.0623646	0.0626481	0.0629676	0.0632938
94	ov4 3/5/11	1.774	0.0519721	0.0517543	0.051549	0.0513607	0.0511866	0.0510282	0.0508834	0.0507531	0.0506445	0.0505639	0.0505018	0.0504674	0.0504605	0.050482	0.0505265	0.0506016	0.0506973	0.0508039	0.05092	0.0510519	0.0511979	0.0513563	0.0515349	0.0517397	0.0519748	0.0522396	0.052535	0.0528522	0.0531926	0.0535457	0.0538996	0.0542427	0.0545577	0.0548387	0.0550735	0.0552657	0.0554112	0.0555236	0.0556136	0.0556979	0.0557946	0.055922	0.0560992	0.0563329	0.0566182	0.0569415	0.0572799
95	ov1 5/5/11	1.748	0.0706638	0.0703809	0.0701144	0.0698627	0.069624	0.0693991	0.0691849	0.0689866	0.0688084	0.0686508	0.0685097	0.068399	0.0683178	0.0682698	0.0682438	0.0682397	0.0682609	0.0683106	0.0683753	0.0684511	0.0685464	0.0686675	0.0688165	0.0689943	0.0692065	0.0694535	0.0697347	0.0700363	0.0703573	0.0706911	0.0710252	0.0713432	0.0716271	0.0718765	0.0720802	0.0722396	0.0723494	0.0724263	0.072483	0.0725326	0.0725937	0.0726864	0.0728279	0.0730283	0.0732879	0.0735876	0.0738982
96	ov2 5/5/11	1.922	0.0657779	0.0654571	0.0651491	0.0648527	0.0645714	0.0643118	0.0640732	0.0638605	0.0636772	0.0635249	0.0634019	0.0633288	0.063299	0.0633249	0.0634005	0.0635301	0.0637071	0.0639346	0.0642008	0.064508	0.0648554	0.0652424	0.065681	0.0661719	0.0667135	0.0673075	0.0679582	0.0686434	0.0693636	0.0701063	0.0708498	0.0715729	0.0722531	0.0728867	0.073459	0.0739765	0.0744388	0.0748649	0.0752632	0.0756465	0.0760331	0.07644	0.0768756	0.0773394	0.0778301	0.0783317	0.0788124
97	ov3 5/5/11	1.711	0.051563	0.05134	0.0511298	0.050934	0.0507508	0.0505831	0.0504288	0.0502884	0.0501693	0.0500808	0.0500137	0.0499746	0.0499626	0.0499833	0.0500308	0.0501082	0.0502046	0.0503137	0.0504379	0.0505839	0.0507446	0.0509184	0.0511184	0.0513482	0.051609	0.0519049	0.0522362	0.052585	0.052951	0.0533267	0.053694	0.0540419	0.0543572	0.0546355	0.0548617	0.0550411	0.0551728	0.0552736	0.0553522	0.0554215	0.0555027	0.0556171	0.0557827	0.0560079	0.0562919	0.056617	0.0569553
98	ov4 5/5/11	1.825	0.049025	0.0488258	0.0486372	0.0484616	0.048297	0.048146	0.0480092	0.0478887	0.0477874	0.0477126	0.0476592	0.0476297	0.04762	0.0476419	0.0476926	0.0477728	0.0478734	0.0479876	0.0481121	0.048256	0.0484172	0.0485905	0.0487856	0.0490094	0.0492629	0.0495461	0.0498609	0.0501973	0.0505547	0.0509179	0.0512729	0.0516154	0.0519293	0.0522063	0.0524345	0.0526206	0.0527615	0.052869	0.05295	0.0530224	0.0531102	0.0532309	0.0533987	0.0536235	0.0539076	0.0542348	0.0545782
99	ov6 5/5/11	2.564	0.0708539	0.0705217	0.0702035	0.0699052	0.0696256	0.069361	0.0691101	0.0688799	0.0686758	0.0685038	0.0683577	0.0682468	0.0681717	0.068148	0.0681649	0.0682214	0.0683101	0.0684309	0.0685795	0.068759	0.0689628	0.0691874	0.0694418	0.0697288	0.0700525	0.0704191	0.0708337	0.0712783	0.071753	0.0722532	0.0727716	0.0732825	0.0737575	0.0741901	0.0745678	0.0748988	0.0751826	0.0754296	0.0756429	0.075836	0.0760256	0.0762303	0.0764607	0.0767163	0.0769952	0.0772865	0.0775663
100	ov7 5/5/11	1.831	0.0527822	0.0525298	0.052288	0.0520627	0.0518588	0.0516737	0.0515028	0.051354	0.0512302	0.0511334	0.0510626	0.0510298	0.0510274	0.0510643	0.0511345	0.0512371	0.0513629	0.0515085	0.0516713	0.0518559	0.0520591	0.0522828	0.0525401	0.0528324	0.0531587	0.0535205	0.0539226	0.0543539	0.0548111	0.0552745	0.0557257	0.0561585	0.0565531	0.0569023	0.0571958	0.0574452	0.0576471	0.0578131	0.0579547	0.0580911	0.0582423	0.0584257	0.0586565	0.0589382	0.0592655	0.059623	0.0599888
101	ov9 5/5/11	1.774	0.0483692	0.0481183	0.0478846	0.047666	0.047461	0.0472783	0.0471193	0.0469835	0.0468698	0.0467861	0.046733	0.0467225	0.046746	0.0468147	0.046924	0.0470761	0.0472591	0.0474679	0.0476999	0.0479634	0.0482541	0.0485683	0.0489206	0.0493174	0.04976	0.0502483	0.050784	0.0513488	0.0519418	0.0525474	0.0531426	0.0537144	0.0542436	0.054724	0.0551404	0.0555045	0.0558142	0.0560827	0.0563213	0.0565498	0.0567869	0.0570498	0.0573544	0.0577041	0.0580929	0.0585048	0.0589159
102	ov10 5/5/11	1.735	0.0857109	0.0854023	0.0851053	0.0848172	0.084541	0.0842792	0.0840284	0.0837917	0.0835717	0.0833722	0.0831941	0.0830495	0.0829329	0.0828485	0.0827903	0.0827639	0.0827679	0.0827952	0.0828367	0.082902	0.0829944	0.0831096	0.083254	0.0834331	0.0836464	0.0838902	0.0841675	0.0844689	0.0847914	0.0851231	0.0854585	0.0857887	0.0860918	0.0863568	0.0865712	0.0867419	0.0868671	0.0869589	0.0870245	0.0870813	0.0871511	0.0872532	0.0874027	0.0876033	0.0878539	0.0881452	0.088448
103	ov1 10/5/11	1.781	0.0551195	0.0549272	0.0547356	0.0545521	0.0543845	0.0542294	0.0540783	0.0539353	0.0538075	0.0536983	0.0536053	0.0535354	0.0534854	0.0534645	0.0534683	0.0534907	0.0535264	0.0535802	0.0536479	0.0537261	0.0538179	0.053931	0.0540682	0.0542243	0.0544025	0.0546095	0.0548507	0.0551158	0.0554027	0.0557008	0.0560003	0.0562906	0.0565624	0.0568129	0.0570243	0.0571941	0.0573253	0.0574316	0.0575145	0.0575885	0.057677	0.0577991	0.0579748	0.058215	0.0585157	0.0588594	0.0592189
104	ov2 10/5/11	2.907	0.0697741	0.0695072	0.069251	0.0690048	0.0687681	0.0685423	0.0683253	0.0681228	0.0679391	0.0677733	0.0676237	0.0675048	0.0674114	0.0673464	0.0673074	0.0672964	0.0673058	0.0673354	0.0673807	0.0674402	0.0675108	0.0675931	0.0676939	0.0678166	0.0679661	0.0681466	0.0683607	0.0685964	0.0688551	0.0691351	0.0694339	0.0697313	0.0700095	0.070268	0.0704925	0.0706735	0.0708102	0.0709229	0.0710132	0.071086	0.0711586	0.0712543	0.0713917	0.0715734	0.071793	0.0720392	0.0722931
105	ov3 10/5/11	1.85	0.0587971	0.0585315	0.0582758	0.058034	0.0578027	0.057581	0.0573684	0.0571685	0.0569849	0.056822	0.0566768	0.0565549	0.0564531	0.0563781	0.0563251	0.0562932	0.0562781	0.0562767	0.0562811	0.0562903	0.0563064	0.0563306	0.0563672	0.0564233	0.0565062	0.0566135	0.0567437	0.0568933	0.0570668	0.0572544	0.0574466	0.057633	0.0577993	0.057941	0.0580466	0.0581132	0.0581344	0.0581259	0.058098	0.0580632	0.0580417	0.0580536	0.0581166	0.0582409	0.0584273	0.058658	0.0589052
106	ov5 10/5/11	1.857	0.0584938	0.0582709	0.0580544	0.0578404	0.0576337	0.0574416	0.057263	0.0570955	0.0569371	0.0567946	0.0566709	0.0565669	0.0564777	0.0564159	0.0563767	0.0563587	0.0563611	0.0563795	0.0564038	0.0564386	0.0564857	0.0565428	0.0566166	0.0567129	0.0568334	0.0569791	0.0571545	0.0573502	0.0575643	0.0577935	0.0580335	0.0582663	0.0584767	0.0586658	0.0588214	0.0589399	0.0590181	0.0590696	0.0591014	0.0591246	0.0591569	0.059223	0.0593478	0.0595383	0.0597891	0.0600856	0.0604002
107	ov12 10/5/11	2.136	0.0537363	0.0535459	0.0533641	0.0531923	0.0530306	0.0528753	0.0527213	0.0525768	0.0524553	0.0523608	0.0522809	0.0522219	0.0521878	0.0521836	0.0521992	0.0522381	0.0523015	0.0523884	0.0524922	0.0526181	0.0527656	0.0529292	0.0531119	0.0533195	0.0535587	0.05383	0.0541329	0.0544609	0.0548201	0.0551976	0.0555827	0.0559651	0.056328	0.0566614	0.0569568	0.0572192	0.0574407	0.0576291	0.0577955	0.0579553	0.0581229	0.0583184	0.0585643	0.0588646	0.0592115	0.0595913	0.0599813
108	ov14 10/5/11	2.261	0.0620302	0.0617976	0.0615718	0.0613547	0.0611464	0.0609477	0.0607587	0.0605836	0.0604252	0.0602866	0.0601669	0.0600757	0.060007	0.0599655	0.059952	0.0599743	0.0600254	0.0601016	0.0602002	0.0603286	0.060483	0.060655	0.0608505	0.0610752	0.0613299	0.0616148	0.0619394	0.0622976	0.0626866	0.0630913	0.0635073	0.0639248	0.0643245	0.0646965	0.0650326	0.065334	0.0655956	0.0658318	0.0660504	0.06626	0.0664816	0.0667385	0.0670407	0.067387	0.0677767	0.0681971	0.068621
109	ov15 10/5/11	2.019	0.0591783	0.0589371	0.058701	0.058471	0.0582506	0.0580412	0.0578425	0.057654	0.0574761	0.0573166	0.0571776	0.0570595	0.0569522	0.0568643	0.056799	0.0567593	0.0567399	0.0567333	0.0567267	0.056725	0.0567367	0.056758	0.05679	0.0568424	0.0569172	0.0570105	0.0571303	0.0572715	0.0574267	0.0575908	0.0577687	0.0579478	0.0581086	0.0582464	0.0583502	0.0584159	0.058441	0.0584421	0.0584222	0.0583905	0.0583704	0.0583855	0.0584524	0.0585767	0.0587527	0.0589689	0.0592099
110	ov6 11/5/11	3.073	0.0672001	0.0669725	0.0667602	0.0665572	0.0663641	0.066182	0.0660072	0.0658458	0.0657044	0.0655867	0.0654892	0.0654247	0.0653876	0.0653815	0.0654036	0.0654612	0.0655487	0.0656629	0.0657922	0.0659319	0.0660848	0.0662563	0.0664465	0.0666574	0.0669044	0.067191	0.0675087	0.067849	0.0682261	0.0686287	0.0690427	0.0694548	0.0698493	0.0702168	0.0705443	0.0708292	0.0710645	0.071265	0.0714351	0.0715837	0.0717278	0.0718883	0.0720794	0.0723061	0.0725678	0.0728512	0.0731328
111	ov8 11/5/11	2.172	0.0465824	0.0463802	0.046188	0.0459992	0.0458167	0.0456487	0.0454952	0.0453531	0.0452203	0.0451023	0.0450013	0.044926	0.0448753	0.0448533	0.0448497	0.0448631	0.0448929	0.044938	0.0449902	0.0450495	0.045122	0.0452069	0.0453002	0.0454072	0.0455407	0.0456999	0.0458805	0.0460776	0.046298	0.0465368	0.0467859	0.0470291	0.0472532	0.0474564	0.0476248	0.0477544	0.0478419	0.047903	0.0479486	0.0479904	0.0480433	0.0481297	0.0482701	0.0484649	0.0487068	0.0489849	0.0492788
112	ov9 11/5/11	2.292	0.0348794	0.0347351	0.0346038	0.0344812	0.0343674	0.0342725	0.0341958	0.0341291	0.034074	0.034045	0.0340397	0.0340625	0.0341122	0.0341989	0.0343128	0.0344531	0.0346168	0.034806	0.0350134	0.0352339	0.0354672	0.0357204	0.0359989	0.036302	0.036636	0.0370058	0.0374149	0.0378511	0.0383111	0.0387841	0.039266	0.0397428	0.0401875	0.0405948	0.0409617	0.0412916	0.0415716	0.0418112	0.0420223	0.0422224	0.0424292	0.0426596	0.042929	0.0432461	0.0436118	0.0440095	0.0444114
113	ov2 12/5/11	2.919	0.0829612	0.0827955	0.0826377	0.0824844	0.082337	0.0821975	0.0820654	0.0819456	0.08184	0.0817488	0.0816699	0.0816112	0.0815716	0.0815564	0.0815642	0.0815987	0.0816527	0.0817247	0.0818121	0.0819127	0.0820226	0.0821416	0.0822718	0.0824167	0.0825859	0.0827806	0.0830007	0.0832459	0.0835231	0.0838182	0.0841241	0.0844315	0.0847222	0.0849874	0.0852195	0.0854181	0.0855759	0.0857036	0.085807	0.0858988	0.085996	0.0861151	0.0862736	0.0864812	0.0867344	0.0870184	0.0873136
114	ov3 12/5/11	1.528	0.0391275	0.0389284	0.0387391	0.0385608	0.0383945	0.0382421	0.0381026	0.0379799	0.0378766	0.0377942	0.0377284	0.0376887	0.0376736	0.0376865	0.0377192	0.0377721	0.0378419	0.0379243	0.0380141	0.0381147	0.0382275	0.0383522	0.0384923	0.0386504	0.0388339	0.0390493	0.039298	0.0395667	0.039855	0.0401536	0.04045	0.0407339	0.0409901	0.0412146	0.0413982	0.0415447	0.0416472	0.0417155	0.0417583	0.0417921	0.0418399	0.0419221	0.0420542	0.0422446	0.0424953	0.0427923	0.0431088
115	ov4 12/5/11	1.663	0.0376832	0.0375088	0.0373453	0.0371937	0.037054	0.0369265	0.0368068	0.0366959	0.0366	0.0365251	0.0364667	0.0364282	0.036408	0.0364158	0.0364477	0.0364976	0.0365575	0.0366294	0.0367124	0.0368024	0.0368966	0.0369999	0.0371187	0.0372535	0.0374091	0.0375921	0.0378042	0.0380347	0.0382835	0.0385416	0.0387997	0.0390502	0.0392784	0.0394768	0.0396348	0.0397574	0.0398409	0.0398941	0.0399221	0.0399403	0.0399722	0.0400364	0.040147	0.0403139	0.0405426	0.0408221	0.0411245
116	ov11 12/5/11	1.983	0.0632344	0.0630009	0.0627763	0.0625578	0.0623484	0.0621507	0.0619618	0.0617842	0.06162	0.0614709	0.0613356	0.0612226	0.0611284	0.0610556	0.0610002	0.0609629	0.0609382	0.0609243	0.0609179	0.0609182	0.0609255	0.0609403	0.0609647	0.0610042	0.0610674	0.0611551	0.0612653	0.0613907	0.0615334	0.0616895	0.0618546	0.0620139	0.0621507	0.0622636	0.0623456	0.0623958	0.0624074	0.0623895	0.0623488	0.0623011	0.0622677	0.0622677	0.0623193	0.0624317	0.0626044	0.0628246	0.0630677
117	ov13 12/5/11	1.964	0.0423387	0.0421701	0.0420114	0.0418598	0.0417198	0.0415968	0.0414844	0.0413825	0.0412993	0.0412389	0.0411961	0.0411839	0.0411999	0.0412456	0.0413156	0.0414122	0.0415289	0.0416677	0.0418243	0.0419947	0.0421764	0.0423715	0.0425871	0.0428291	0.0431051	0.0434162	0.0437621	0.0441326	0.0445296	0.0449411	0.0453544	0.045756	0.0461267	0.046465	0.0467649	0.0470279	0.0472453	0.0474283	0.0475857	0.0477339	0.0478933	0.0480824	0.0483175	0.048606	0.0489463	0.049323	0.0497115
118	ov14 12/5/11	2.475	0.0678739	0.0676683	0.0674718	0.0672821	0.0670993	0.0669266	0.0667644	0.0666149	0.0664797	0.0663639	0.0662662	0.0661916	0.0661393	0.0661228	0.066136	0.0661782	0.0662465	0.0663447	0.066467	0.0666126	0.066778	0.0669616	0.067166	0.0673932	0.0676517	0.0679441	0.0682687	0.0686191	0.0690034	0.0694094	0.0698271	0.0702426	0.0706375	0.0710055	0.0713393	0.0716383	0.0718943	0.0721164	0.0723083	0.072485	0.07267	0.0728826	0.0731334	0.0734277	0.0737665	0.0741355	0.0745085
119	ov1 17/5/11	1.896	0.0644359	0.0641994	0.0639691	0.0637545	0.0635508	0.0633512	0.0631564	0.0629765	0.0628175	0.0626804	0.0625597	0.0624635	0.0623874	0.0623388	0.062318	0.062323	0.0623431	0.0623793	0.0624303	0.0624968	0.0625787	0.0626761	0.0627929	0.0629325	0.0631009	0.0633024	0.0635355	0.0637854	0.0640534	0.0643339	0.0646147	0.0648867	0.0651356	0.0653529	0.0655315	0.0656791	0.0657851	0.0658555	0.0659037	0.0659491	0.06601	0.0661037	0.0662457	0.0664437	0.0667002	0.067002	0.0673162
120	ov2 17/5/11	2.138	0.0431126	0.043011	0.0429179	0.042829	0.0427473	0.0426789	0.0426185	0.0425689	0.0425397	0.0425344	0.0425467	0.0425872	0.0426545	0.0427562	0.0428891	0.0430602	0.0432657	0.0435067	0.0437788	0.0440843	0.0444156	0.0447689	0.0451573	0.0455855	0.0460527	0.0465572	0.0471026	0.0476772	0.048282	0.0489014	0.0495154	0.0501121	0.0506766	0.0512028	0.0516792	0.0521156	0.0525033	0.0528462	0.0531586	0.0534646	0.0537784	0.0541162	0.0544982	0.0549292	0.0554056	0.0559125	0.0564194
121	ov3 17/5/11	1.794	0.0135101	0.0133844	0.0132701	0.0131647	0.0130671	0.0129799	0.0129038	0.0128435	0.0128004	0.0127767	0.0127699	0.012786	0.0128204	0.0128823	0.0129684	0.0130767	0.0132023	0.0133441	0.0134971	0.0136629	0.0138387	0.0140248	0.0142351	0.0144763	0.0147417	0.0150232	0.0153233	0.0156412	0.0159802	0.0163305	0.0166818	0.0170224	0.0173343	0.0176156	0.0178576	0.0180593	0.0182136	0.0183366	0.0184383	0.018532	0.0186389	0.0187824	0.0189799	0.0192342	0.0195438	0.0198974	0.0202667
122	ov2 25/5/11	1.732	0.0248193	0.0246681	0.0245259	0.0243943	0.0242757	0.0241741	0.0240864	0.0240125	0.0239563	0.0239254	0.0239172	0.0239406	0.0239924	0.0240794	0.0241935	0.024348	0.024553	0.0248019	0.0250608	0.025325	0.0256085	0.0259193	0.0262648	0.0266462	0.0270634	0.0275165	0.0280083	0.0285243	0.029063	0.0296113	0.0301479	0.0306606	0.0311326	0.0315632	0.0319433	0.0322807	0.0325701	0.0328218	0.0330426	0.0332492	0.0334633	0.0337064	0.0339939	0.0343315	0.0347199	0.0351449	0.0355778
123	ov3 25/5/11	1.787	0.0270225	0.0268299	0.0266462	0.0264707	0.0263071	0.0261605	0.0260265	0.0259042	0.0257953	0.0257055	0.0256358	0.0255928	0.025569	0.0255705	0.0255983	0.0256655	0.0257693	0.0258913	0.0260072	0.026118	0.0262349	0.0263647	0.0265143	0.0266853	0.0268818	0.0271059	0.0273566	0.0276249	0.0279151	0.028218	0.0285216	0.0288156	0.029084	0.0293231	0.0295247	0.0296908	0.029816	0.0299126	0.0299875	0.030055	0.0301375	0.030254	0.0304167	0.030634	0.0309116	0.0312345	0.0315694
124	ov4 25/5/11	1.746	0.0281552	0.0279534	0.0277625	0.0275827	0.0274106	0.0272526	0.0271105	0.0269804	0.0268646	0.0267729	0.0266997	0.0266511	0.026629	0.0266367	0.0266671	0.0267357	0.0268416	0.0269645	0.027082	0.0271978	0.0273213	0.0274569	0.0276109	0.0277856	0.0279848	0.0282138	0.0284733	0.0287511	0.0290496	0.0293611	0.0296724	0.0299732	0.0302468	0.030485	0.0306804	0.0308442	0.0309713	0.0310663	0.0311358	0.0311965	0.0312702	0.0313803	0.0315439	0.0317621	0.0320329	0.0323454	0.0326724
125	ov5 25/5/11	2.064	0.0483873	0.0481597	0.0479438	0.0477348	0.0475323	0.0473414	0.0471616	0.046993	0.0468366	0.0466957	0.0465739	0.0464822	0.0464109	0.0463637	0.0463432	0.0463536	0.0463865	0.0464391	0.046507	0.0465946	0.046704	0.0468324	0.0469804	0.04715	0.0473465	0.0475727	0.0478309	0.0481093	0.0484083	0.0487225	0.0490446	0.0493594	0.0496454	0.0498993	0.050121	0.0503131	0.050464	0.0505956	0.0507305	0.0508606	0.0509798	0.0511178	0.0513071	0.051553	0.0518526	0.0521908	0.0525376
126	ov6 25/5/11	1.972	0.0277044	0.0275473	0.0274	0.0272644	0.0271398	0.0270302	0.0269379	0.0268638	0.0268073	0.0267759	0.0267698	0.0267988	0.0268587	0.0269547	0.0270823	0.0272647	0.0274998	0.0277589	0.028019	0.0282958	0.0285964	0.0289188	0.0292762	0.0296723	0.0301055	0.0305778	0.0310921	0.0316337	0.0322018	0.0327783	0.0333401	0.0338772	0.034371	0.0348214	0.0352198	0.0355729	0.0358745	0.0361359	0.0363628	0.0365724	0.036787	0.0370275	0.0373074	0.037631	0.0379987	0.0383985	0.0388042
127	ov7 25/5/11	1.893	0.03035	0.0301691	0.0299996	0.0298415	0.0296936	0.0295562	0.0294311	0.0293238	0.0292335	0.0291612	0.0291076	0.0290804	0.0290742	0.0291012	0.0291575	0.0292349	0.029339	0.0294919	0.0296684	0.0298353	0.0299973	0.0301723	0.0303682	0.0305912	0.0308463	0.0311272	0.0314339	0.031764	0.0321198	0.032487	0.0328531	0.0332071	0.033532	0.0338272	0.0340882	0.0343157	0.0345001	0.0346518	0.0347804	0.0349016	0.0350384	0.0352106	0.035433	0.0357109	0.0360421	0.0364108	0.0367929
128	ov8 25/5/11	2.087	0.0305642	0.0303669	0.0301792	0.0300029	0.0298361	0.0296787	0.029531	0.0293948	0.0292707	0.0291651	0.0290788	0.0290148	0.0289694	0.0289537	0.0289611	0.0289884	0.0290419	0.0291333	0.0292423	0.0293468	0.0294476	0.029558	0.0296844	0.0298285	0.0299948	0.0301823	0.0303939	0.030627	0.0308814	0.0311491	0.0314275	0.031701	0.0319513	0.0321779	0.0323755	0.0325439	0.0326755	0.0327773	0.0328602	0.0329417	0.0330398	0.0331732	0.0333589	0.0336008	0.0338971	0.0342353	0.0345894
129	ov10 25/5/11	1.907	0.0628908	0.0625847	0.0622953	0.0620194	0.0617563	0.0615155	0.0612991	0.0611048	0.0609293	0.0607814	0.0606641	0.0605874	0.060541	0.0605368	0.0605713	0.0606432	0.0607451	0.0608798	0.061042	0.061234	0.0614537	0.0616993	0.0619792	0.0622967	0.0626541	0.0630541	0.0635	0.0639709	0.0644592	0.0649549	0.0654433	0.0659106	0.0663367	0.0667217	0.0670569	0.0673466	0.0675848	0.0677878	0.0679666	0.0681389	0.0683309	0.0685613	0.0688374	0.0691613	0.0695316	0.0699283	0.0703217
130	ov7 27/5/11	1.602	0.0157124	0.0155529	0.015405	0.0152691	0.0151453	0.0150364	0.014942	0.0148673	0.0148129	0.0147784	0.0147647	0.0147846	0.0148291	0.0149045	0.0150089	0.0151398	0.01529	0.0154614	0.0156471	0.0158474	0.0160651	0.0163044	0.0165717	0.0168685	0.0172006	0.0175683	0.0179653	0.0183797	0.0188149	0.0192547	0.0196771	0.02008	0.0204541	0.0207936	0.0210783	0.0213126	0.0215031	0.0216652	0.0217986	0.0219196	0.0220604	0.0222429	0.0224763	0.0227644	0.0231113	0.0235014	0.0238994
131	ov8 27/5/11	1.96	0.0367615	0.0365245	0.036295	0.0360737	0.0358635	0.0356671	0.03548	0.0353021	0.0351405	0.0350031	0.0348836	0.0347854	0.034704	0.0346423	0.0346077	0.0346225	0.0346698	0.0347154	0.0347503	0.0347922	0.0348481	0.0349166	0.0350014	0.0351027	0.0352263	0.0353783	0.0355571	0.0357496	0.0359588	0.0361828	0.0364134	0.0366354	0.0368329	0.0370048	0.0371426	0.0372473	0.0373128	0.0373494	0.0373671	0.0373794	0.0374042	0.0374657	0.0375842	0.0377633	0.0379998	0.038277	0.0385674
132	ov9 27/5/11	2.392	0.0318299	0.0316676	0.0315167	0.0313789	0.0312518	0.0311366	0.0310357	0.0309543	0.0308917	0.0308527	0.0308395	0.0308625	0.0309131	0.0309997	0.0311201	0.0312776	0.0314645	0.0316797	0.0319186	0.0321845	0.0324735	0.0327811	0.0331138	0.0334786	0.0338827	0.0343281	0.0348142	0.035324	0.035857	0.0364029	0.0369442	0.0374696	0.037965	0.0384211	0.0388199	0.0391708	0.0394722	0.0397346	0.0399654	0.0401813	0.0403989	0.0406351	0.0409038	0.0412119	0.0415611	0.0419351	0.0423047
133	ov10 27/5/11	1.841	0.0417722	0.0415259	0.0412898	0.0410666	0.0408536	0.0406523	0.0404648	0.0402905	0.0401278	0.0399871	0.0398701	0.0397782	0.039706	0.0396626	0.0396437	0.0396452	0.0396607	0.0397078	0.0397993	0.0399162	0.0400265	0.0401339	0.0402609	0.0404164	0.0406068	0.0408272	0.0410707	0.0413331	0.0416177	0.0419077	0.042192	0.0424685	0.0427197	0.0429358	0.0431103	0.0432493	0.0433431	0.043405	0.04345	0.0434875	0.0435324	0.043612	0.0437492	0.0439457	0.0441981	0.0444943	0.0448066
134	ov11 27/5/11	1.83	0.0478895	0.0476203	0.0473611	0.0471101	0.046872	0.0466498	0.0464324	0.0462205	0.0460292	0.0458647	0.045713	0.0455773	0.0454591	0.0453636	0.0452914	0.0452445	0.0452063	0.0451703	0.0451451	0.0451361	0.0451375	0.045155	0.0452035	0.0452782	0.0453636	0.0454555	0.0455629	0.0456867	0.0458297	0.0459863	0.0461465	0.0462987	0.0464334	0.0465467	0.0466273	0.0466766	0.0466868	0.0466668	0.0466303	0.0465907	0.0465627	0.0465673	0.0466258	0.0467456	0.0469255	0.0471485	0.0473901
135	ov12 27/5/11	2.258	0.0345776	0.0344219	0.0342758	0.0341484	0.0340443	0.0339547	0.0338724	0.0338091	0.0337693	0.0337503	0.0337509	0.0337861	0.033855	0.0339778	0.0341492	0.034355	0.0345749	0.0348173	0.0350899	0.035394	0.0357261	0.0360892	0.0364882	0.0369215	0.037395	0.0379092	0.0384624	0.0390452	0.039664	0.040301	0.0409308	0.0415377	0.0421071	0.0426388	0.0431182	0.0435492	0.0439299	0.0442746	0.0445916	0.0448945	0.0451999	0.045528	0.0458955	0.046306	0.0467543	0.0472242	0.0476943
136	ov14 27/5/11	2.068	0.0391622	0.0390473	0.0389355	0.0388285	0.0387329	0.0386517	0.0385772	0.0385121	0.0384676	0.038448	0.0384465	0.0384736	0.0385305	0.0386313	0.0387681	0.0389425	0.0391606	0.0394354	0.0397516	0.0401046	0.0404885	0.040895	0.041332	0.0418118	0.0423415	0.0429154	0.0435277	0.0441666	0.0448403	0.0455319	0.046214	0.0468726	0.0474964	0.0480883	0.0486337	0.0491306	0.0495775	0.0499903	0.0503753	0.050749	0.0511347	0.0515511	0.0520093	0.0525126	0.0530609	0.0536342	0.0541945
137	ov15 27/5/11	1.616	0.0284363	0.0282314	0.0280371	0.027844	0.0276546	0.0274846	0.0273317	0.0271879	0.0270573	0.0269491	0.0268599	0.0267974	0.0267572	0.0267373	0.0267358	0.0267628	0.0268123	0.0268801	0.0269647	0.0270614	0.0271614	0.027271	0.0274028	0.0275591	0.0277402	0.027945	0.0281791	0.0284397	0.0287208	0.0290067	0.0292898	0.0295626	0.0298093	0.0300297	0.0302181	0.030372	0.0304749	0.0305381	0.0305828	0.0306291	0.030689	0.0307776	0.0309153	0.0311132	0.0313685	0.0316624	0.0319708
138	ov2 31/5/11	2.018	0.0524454	0.0522497	0.0520686	0.051893	0.0517188	0.0515593	0.0514171	0.0512834	0.0511591	0.0510541	0.050964	0.0508958	0.0508538	0.0508414	0.0508471	0.0508769	0.0509313	0.0510096	0.0511065	0.0512212	0.0513494	0.0514916	0.051654	0.0518387	0.0520478	0.0522827	0.0525506	0.0528416	0.0531519	0.0534823	0.0538315	0.0541724	0.054489	0.0547842	0.055034	0.0552348	0.0553978	0.0555384	0.0556565	0.0557658	0.0558888	0.0560452	0.056251	0.0565101	0.0568205	0.0571685	0.0575284
139	ov6 31/5/11	2.026	0.0430352	0.0428537	0.0426843	0.0425294	0.0423786	0.0422346	0.0421074	0.0419913	0.0418815	0.0417904	0.0417205	0.041679	0.0416584	0.0416538	0.0416731	0.0417375	0.0418278	0.0419393	0.0420922	0.0422804	0.0424637	0.04264	0.042838	0.0430634	0.0433177	0.0436065	0.0439259	0.0442578	0.0446072	0.044974	0.0453471	0.0457094	0.0460422	0.0463415	0.0465998	0.0468232	0.0470043	0.0471504	0.0472728	0.047388	0.0475105	0.0476611	0.0478598	0.0481094	0.0484102	0.0487543	0.0491146
140	ov12 31/5/11	2.018	0.0435613	0.0433849	0.0432181	0.043076	0.0429443	0.0428057	0.0426707	0.042561	0.0424742	0.0423968	0.0423251	0.0422801	0.0422636	0.0422719	0.0423002	0.0423599	0.042443	0.0425502	0.0426944	0.0428717	0.0430478	0.0432183	0.0434077	0.0436195	0.0438543	0.0441206	0.044416	0.0447282	0.0450653	0.045417	0.0457685	0.0461111	0.0464316	0.0467235	0.0469774	0.0471989	0.0473836	0.0475341	0.0476555	0.0477703	0.0479	0.0480607	0.0482691	0.0485305	0.048842	0.0491886	0.0495483
141	CD4	2.19	0.351799	0.351026	0.350275	0.349539	0.348791	0.348055	0.347338	0.346614	0.345889	0.345181	0.344475	0.343773	0.343083	0.342388	0.341689	0.341009	0.340336	0.339647	0.338949	0.338251	0.337545	0.336839	0.336141	0.335439	0.334744	0.334064	0.333382	0.332694	0.332016	0.331349	0.330704	0.330087	0.32948	0.328862	0.328236	0.327594	0.326912	0.326201	0.325481	0.32475	0.324031	0.323361	0.322755	0.32223	0.321782	0.3214	0.321053
142	CD5	3.07	0.202682	0.201969	0.201275	0.200597	0.199917	0.199258	0.198618	0.197976	0.197344	0.196742	0.196149	0.195563	0.194998	0.194449	0.19391	0.193391	0.192877	0.192353	0.191827	0.191306	0.190776	0.190245	0.189725	0.189215	0.18872	0.188249	0.187796	0.187355	0.186938	0.186546	0.186183	0.185847	0.185525	0.185197	0.184852	0.184484	0.184091	0.18368	0.183256	0.182825	0.182404	0.182016	0.181677	0.1814	0.18118	0.181002	0.180845
143	CD7	2.81	0.161833	0.161367	0.16092	0.160491	0.160064	0.159654	0.159263	0.158883	0.158521	0.158187	0.157864	0.157561	0.157283	0.157022	0.15678	0.156562	0.156351	0.156136	0.155925	0.155715	0.155501	0.155298	0.155113	0.154937	0.15478	0.154654	0.154563	0.154494	0.154453	0.154435	0.15444	0.15446	0.154484	0.154498	0.154488	0.154448	0.154379	0.154287	0.154175	0.154057	0.153955	0.153888	0.153872	0.153914	0.154001	0.154124	0.154263
144	CD18	2.71	0.179164	0.178673	0.1782	0.177738	0.177271	0.176811	0.176363	0.175917	0.175475	0.17505	0.174628	0.174212	0.173813	0.173427	0.173043	0.172667	0.172297	0.171918	0.171537	0.171164	0.170781	0.170385	0.169995	0.169615	0.169241	0.168881	0.168538	0.168209	0.167898	0.167604	0.167325	0.167058	0.1668	0.166537	0.166251	0.165934	0.165586	0.165214	0.16482	0.164417	0.16403	0.16368	0.163375	0.163132	0.162949	0.162821	0.16272
145	CD22	2.96	0.213507	0.212884	0.212277	0.21168	0.211083	0.210503	0.209936	0.209367	0.208807	0.208268	0.20773	0.2072	0.20669	0.206192	0.205699	0.205217	0.204732	0.20424	0.203757	0.203272	0.202774	0.202282	0.201804	0.201323	0.200852	0.200404	0.199967	0.199537	0.199129	0.198738	0.198371	0.198027	0.19769	0.197343	0.196984	0.196606	0.196194	0.195757	0.195309	0.194854	0.19441	0.194003	0.193645	0.19335	0.193114	0.192932	0.192777
146	CD26	2.41	0.18971	0.189216	0.188736	0.188264	0.187789	0.187328	0.186881	0.18643	0.185982	0.185552	0.185129	0.184714	0.184314	0.183919	0.183525	0.183145	0.182769	0.182382	0.18199	0.181597	0.181192	0.180786	0.18039	0.179998	0.179615	0.179249	0.178897	0.178558	0.178236	0.177927	0.177638	0.177373	0.177115	0.176842	0.176547	0.176232	0.175888	0.17552	0.175138	0.174751	0.174375	0.17404	0.173752	0.173522	0.173356	0.173249	0.173164
147	CD32	2.33	0.144589	0.144131	0.143687	0.143253	0.142816	0.142395	0.141993	0.141595	0.141203	0.140833	0.140477	0.140132	0.139803	0.13949	0.139192	0.138909	0.138632	0.138355	0.138083	0.137815	0.13754	0.137268	0.13701	0.136759	0.136519	0.1363	0.136112	0.135945	0.135802	0.135679	0.135586	0.135516	0.135452	0.135378	0.135292	0.135193	0.135074	0.134937	0.134799	0.134671	0.134567	0.134516	0.13452	0.134579	0.134698	0.134877	0.135075
148	CD34	1.91	0.248107	0.247585	0.24707	0.246568	0.246064	0.245566	0.245072	0.244583	0.244119	0.243672	0.243205	0.242726	0.242267	0.241814	0.241356	0.240908	0.240466	0.240013	0.239565	0.239121	0.238664	0.238203	0.23775	0.237298	0.236851	0.23642	0.235998	0.235578	0.235171	0.23478	0.234407	0.234052	0.233706	0.233349	0.232977	0.232588	0.232169	0.231726	0.231271	0.230815	0.23038	0.22999	0.22965	0.229381	0.229187	0.229059	0.228963
149	CD37	2.37	0.185914	0.185287	0.184681	0.184095	0.183507	0.182933	0.182378	0.181829	0.181289	0.180773	0.180269	0.179778	0.179309	0.178853	0.178404	0.177969	0.177542	0.177109	0.176675	0.176243	0.175804	0.175365	0.174935	0.174508	0.174098	0.173721	0.173366	0.173017	0.172692	0.172395	0.172126	0.17188	0.171641	0.171391	0.17113	0.170856	0.170548	0.17021	0.169856	0.169498	0.169159	0.168865	0.168619	0.168438	0.16833	0.168284	0.168255
150	CD39	2.39	0.223394	0.222907	0.222436	0.221972	0.221502	0.221039	0.220587	0.220137	0.219691	0.219251	0.218816	0.218393	0.217978	0.217565	0.21716	0.216767	0.216374	0.215974	0.215575	0.215177	0.214775	0.21437	0.213967	0.213567	0.213179	0.212799	0.212432	0.212083	0.211751	0.211425	0.211114	0.21082	0.210531	0.210235	0.209926	0.209594	0.209233	0.208854	0.208462	0.208062	0.207679	0.207345	0.207066	0.206858	0.206718	0.206633	0.206577
151	CD41	2.56	0.228651	0.227885	0.227143	0.226421	0.225696	0.22499	0.224306	0.22362	0.222939	0.222281	0.221636	0.221007	0.220399	0.219799	0.219198	0.218618	0.21805	0.21747	0.216884	0.216309	0.21573	0.215144	0.214567	0.214003	0.213453	0.212922	0.212417	0.211926	0.211454	0.211001	0.210573	0.21017	0.209779	0.209378	0.208961	0.208528	0.208066	0.20758	0.207079	0.206563	0.206055	0.205593	0.205192	0.204863	0.204602	0.204396	0.204211
152	CD46	2.09	0.203981	0.203465	0.20297	0.202487	0.201994	0.201503	0.201024	0.200545	0.200069	0.199606	0.199151	0.198703	0.198264	0.197831	0.197409	0.197001	0.19659	0.196166	0.195746	0.195329	0.194899	0.194463	0.194034	0.19361	0.193193	0.192788	0.192395	0.19201	0.19164	0.191283	0.190952	0.190646	0.190342	0.190025	0.189699	0.189356	0.188982	0.18859	0.188188	0.187778	0.187387	0.187047	0.186764	0.186552	0.186411	0.18633	0.186275
153	CD49	2.72	0.268804	0.268205	0.267614	0.267041	0.266467	0.265894	0.265329	0.264763	0.264201	0.263658	0.263118	0.262581	0.26206	0.261549	0.261036	0.260525	0.260017	0.259511	0.259005	0.258497	0.257997	0.257512	0.257014	0.256495	0.255981	0.255483	0.254992	0.254508	0.25404	0.253588	0.253161	0.252755	0.252352	0.251941	0.25152	0.251077	0.250603	0.250115	0.249619	0.249112	0.24862	0.248178	0.247797	0.247493	0.247259	0.247081	0.246923
154	CD50	2.36	0.235494	0.235007	0.234534	0.234072	0.233611	0.233162	0.232722	0.232274	0.231829	0.231399	0.230975	0.23056	0.230155	0.229755	0.229367	0.22899	0.228614	0.228242	0.227879	0.22751	0.227133	0.22676	0.22639	0.226026	0.225682	0.225347	0.225017	0.224701	0.224404	0.224115	0.223848	0.223601	0.223354	0.223099	0.22283	0.222538	0.222223	0.221894	0.221545	0.221182	0.220844	0.220559	0.220327	0.220161	0.22006	0.220015	0.219991
155	CD51	2.06	0.233306	0.232767	0.232248	0.231745	0.231235	0.230725	0.230218	0.229714	0.229218	0.22873	0.228245	0.227768	0.227297	0.226825	0.226355	0.225897	0.225445	0.224987	0.224526	0.224067	0.2236	0.223129	0.222661	0.222198	0.221747	0.221307	0.22087	0.220435	0.220018	0.219616	0.219233	0.218867	0.218507	0.218141	0.217763	0.217362	0.21693	0.216472	0.215995	0.215509	0.215048	0.214638	0.214282	0.213994	0.213779	0.213628	0.213501
156	CD60	3.16	0.162914	0.162463	0.162026	0.161604	0.161182	0.160768	0.160363	0.159966	0.159584	0.159221	0.15886	0.158505	0.158164	0.157832	0.15751	0.157208	0.156917	0.156619	0.156322	0.156032	0.155739	0.155442	0.155145	0.154854	0.154581	0.154329	0.154094	0.153869	0.153657	0.153462	0.153291	0.153141	0.152993	0.152832	0.152654	0.152455	0.152224	0.151969	0.151698	0.151418	0.151156	0.150939	0.150771	0.150663	0.150612	0.150607	0.150623
157	CD61	2.52	0.15634	0.155853	0.155381	0.154925	0.154472	0.154028	0.153597	0.153175	0.152762	0.152367	0.151983	0.151607	0.151244	0.150895	0.150563	0.150247	0.149936	0.14962	0.149305	0.148986	0.148659	0.148336	0.148023	0.147715	0.147424	0.147155	0.146905	0.146669	0.146453	0.14626	0.146094	0.145943	0.145795	0.14564	0.145469	0.145275	0.145053	0.14481	0.144551	0.144282	0.144033	0.143835	0.143694	0.143619	0.143604	0.14364	0.143701
158	CD65	2.7	0.15403	0.153599	0.153177	0.15277	0.152365	0.151971	0.15159	0.151212	0.150842	0.15049	0.150144	0.149808	0.149492	0.149192	0.148896	0.14861	0.148339	0.148069	0.147796	0.147526	0.147256	0.146984	0.146718	0.14646	0.146214	0.145984	0.145774	0.145574	0.145393	0.145236	0.145101	0.144973	0.144846	0.144713	0.144562	0.144383	0.144174	0.143944	0.143697	0.14344	0.143199	0.143006	0.14287	0.142797	0.142782	0.142813	0.142865
159	CD71	2.61	0.146165	0.145789	0.145428	0.145079	0.144731	0.144394	0.144067	0.143741	0.143424	0.143123	0.142829	0.142545	0.142271	0.142004	0.141747	0.141509	0.141282	0.141053	0.140827	0.140606	0.140378	0.140148	0.139921	0.139698	0.139486	0.139288	0.139104	0.138933	0.138782	0.138645	0.138529	0.13843	0.138333	0.138228	0.138107	0.137961	0.137788	0.137595	0.137385	0.137169	0.136976	0.136831	0.136738	0.13671	0.136743	0.136821	0.136919
160	CD72	2.65	0.134613	0.134261	0.133919	0.133589	0.133266	0.132952	0.132647	0.132348	0.132059	0.131787	0.131527	0.131282	0.131052	0.130831	0.130621	0.130432	0.130254	0.130078	0.129902	0.129726	0.129547	0.129373	0.129211	0.129055	0.128915	0.128792	0.128685	0.128593	0.128524	0.128475	0.128446	0.128423	0.128398	0.128366	0.128314	0.12823	0.128116	0.127979	0.127823	0.127662	0.127523	0.127428	0.12739	0.127422	0.127508	0.127635	0.12778
161	CD73	2.9	0.153558	0.15314	0.152733	0.15234	0.151949	0.151569	0.151203	0.150839	0.150484	0.150146	0.149817	0.149504	0.149213	0.148937	0.148666	0.148407	0.148155	0.147905	0.14766	0.147417	0.147171	0.146925	0.14668	0.146441	0.146221	0.146015	0.145822	0.145646	0.145496	0.145372	0.145274	0.145188	0.145102	0.145012	0.144909	0.144777	0.144617	0.144439	0.144243	0.144039	0.143856	0.143724	0.143649	0.143641	0.143687	0.143777	0.143884
162	CD84	2.51	0.100392	0.0999858	0.0996014	0.0992362	0.0988739	0.0985349	0.0982196	0.0979127	0.0976186	0.0973569	0.0971183	0.0969048	0.0967224	0.09657	0.0964312	0.096309	0.0962091	0.0961142	0.0960126	0.0959162	0.0958262	0.0957336	0.0956535	0.0955992	0.0955717	0.0955727	0.0956228	0.0957075	0.0958306	0.0959888	0.0961775	0.0963797	0.0965877	0.0967857	0.0969579	0.0971053	0.0972257	0.0973165	0.0973884	0.097457	0.0975353	0.0976428	0.0977915	0.0979847	0.0982144	0.0984699	0.0987236
163	CD87	2.42	0.20689	0.206312	0.205746	0.205203	0.204664	0.204133	0.203616	0.203105	0.202603	0.202123	0.201656	0.201199	0.200753	0.200318	0.199888	0.199473	0.19907	0.198659	0.19824	0.197823	0.1974	0.196972	0.196553	0.196147	0.195756	0.195386	0.195034	0.194691	0.194368	0.194066	0.193785	0.193525	0.193276	0.19302	0.192745	0.192448	0.192124	0.191771	0.191398	0.191012	0.190643	0.190317	0.190045	0.189843	0.189706	0.189625	0.189574
164	CD93	2.46	0.126087	0.125622	0.125175	0.124746	0.124315	0.123892	0.123486	0.123088	0.122701	0.122335	0.121981	0.121644	0.121327	0.121025	0.120733	0.120455	0.120184	0.119916	0.119654	0.11939	0.11912	0.118859	0.118615	0.118381	0.118167	0.117976	0.117812	0.117668	0.117554	0.117465	0.117404	0.117362	0.117327	0.117283	0.117219	0.117127	0.117011	0.116876	0.11672	0.116557	0.116417	0.116328	0.116289	0.116307	0.116377	0.116491	0.116621
165	CD95	2.79	0.135234	0.134786	0.134357	0.133946	0.133538	0.133141	0.132763	0.132397	0.132048	0.131729	0.131425	0.131132	0.130861	0.13061	0.130369	0.130143	0.129927	0.129709	0.129489	0.129267	0.129037	0.128808	0.128593	0.128393	0.128215	0.128062	0.127944	0.127851	0.127786	0.127744	0.127727	0.127725	0.127732	0.12773	0.1277	0.127638	0.127547	0.127433	0.127296	0.127145	0.127009	0.126912	0.126859	0.126858	0.126908	0.126999	0.127101
166	CD98	2.56	0.158018	0.157488	0.15698	0.156489	0.155996	0.15552	0.155065	0.154617	0.154183	0.153776	0.15338	0.153	0.152643	0.1523	0.151971	0.151662	0.151355	0.151036	0.150713	0.150389	0.150055	0.149726	0.149408	0.149096	0.148806	0.148543	0.148306	0.148084	0.147889	0.147718	0.147574	0.14745	0.147326	0.147192	0.14704	0.146859	0.146647	0.146414	0.146164	0.145901	0.145654	0.145449	0.145294	0.145204	0.145174	0.145192	0.14523
167	CD105	2.67	0.169139	0.168699	0.168273	0.167858	0.167443	0.16704	0.166643	0.166247	0.165861	0.165493	0.165131	0.164776	0.164432	0.164094	0.163765	0.163447	0.163131	0.162807	0.162485	0.162162	0.161825	0.16149	0.16117	0.160854	0.160545	0.160253	0.159972	0.159697	0.159443	0.159207	0.15899	0.158789	0.158591	0.158381	0.158156	0.15791	0.157632	0.15733	0.157011	0.156682	0.156372	0.156105	0.155888	0.155732	0.155639	0.155599	0.155578
168	CD106	1.74	0.19403	0.193539	0.193062	0.192596	0.192122	0.191658	0.19121	0.190761	0.190317	0.189894	0.189478	0.189064	0.188657	0.188254	0.187857	0.18747	0.187082	0.186683	0.186283	0.185879	0.185462	0.185041	0.18463	0.184224	0.183829	0.183449	0.18308	0.182717	0.182371	0.182037	0.181714	0.181406	0.181103	0.180787	0.180453	0.180092	0.179697	0.179276	0.178838	0.17839	0.177957	0.177565	0.177223	0.176951	0.176753	0.176617	0.176508
169	CD109	1.57	0.161686	0.161308	0.160939	0.160578	0.160221	0.159874	0.159534	0.159201	0.158882	0.158575	0.158268	0.157969	0.157684	0.157409	0.15714	0.156879	0.156621	0.156361	0.156106	0.155852	0.155583	0.155311	0.155051	0.154797	0.154557	0.154339	0.154137	0.153944	0.15377	0.153615	0.153479	0.153357	0.153238	0.153114	0.152973	0.152808	0.152618	0.152414	0.152194	0.151972	0.151775	0.151624	0.151528	0.151497	0.151531	0.151626	0.151753
170	CD114	1.57	0.103488	0.103192	0.102911	0.102641	0.102373	0.102121	0.101887	0.101665	0.101454	0.101258	0.101074	0.100907	0.100752	0.10061	0.100482	0.100366	0.100258	0.100154	0.100048	0.0999428	0.0998348	0.0997266	0.0996322	0.0995558	0.0995004	0.0994686	0.0994678	0.099488	0.0995376	0.0996113	0.0997021	0.0998005	0.099903	0.100002	0.100086	0.100153	0.100201	0.10023	0.100248	0.100273	0.100323	0.100414	0.100561	0.100777	0.101045	0.101355	0.101688
171	CD115	1.77	0.153214	0.152841	0.152478	0.152128	0.151777	0.151436	0.15111	0.15079	0.150471	0.150163	0.149865	0.149586	0.149322	0.149065	0.148811	0.148567	0.148331	0.148095	0.147859	0.147621	0.147379	0.147137	0.146905	0.146681	0.146471	0.146278	0.146102	0.145942	0.145803	0.145685	0.145589	0.145502	0.145412	0.145316	0.145205	0.145071	0.144914	0.144741	0.144553	0.144361	0.144191	0.144066	0.143996	0.143996	0.144056	0.144173	0.14432
172	CD116	1.68	0.133887	0.133524	0.13317	0.132824	0.132483	0.13216	0.131852	0.131551	0.131263	0.130995	0.130738	0.130495	0.130267	0.130051	0.129845	0.129652	0.129462	0.129272	0.129083	0.128895	0.128702	0.128511	0.128332	0.128166	0.128021	0.127897	0.1278	0.127724	0.127677	0.127656	0.127661	0.127679	0.127701	0.127716	0.127714	0.127693	0.127655	0.127604	0.127541	0.127482	0.127451	0.127466	0.127531	0.127658	0.127841	0.128073	0.128327
173	CD117	1.62	0.120383	0.120043	0.119711	0.119391	0.119074	0.118776	0.118499	0.118232	0.11797	0.117722	0.117487	0.117273	0.117079	0.116894	0.116713	0.116542	0.11638	0.11622	0.116058	0.115897	0.115733	0.115571	0.115417	0.115276	0.115156	0.11506	0.114995	0.114952	0.11494	0.114951	0.114979	0.115016	0.115061	0.115104	0.11513	0.115139	0.115133	0.115111	0.115077	0.115048	0.115043	0.11508	0.115171	0.115325	0.115535	0.115798	0.116082
174	CD120	1.68	0.131614	0.131255	0.130912	0.130586	0.130261	0.12995	0.129652	0.129357	0.129073	0.128813	0.128564	0.128328	0.128113	0.12791	0.127712	0.127524	0.127341	0.127149	0.126955	0.126765	0.126573	0.126379	0.126195	0.126023	0.125868	0.125737	0.125637	0.125558	0.125503	0.125471	0.125468	0.125479	0.12549	0.125494	0.125481	0.125451	0.125405	0.125342	0.125266	0.125194	0.125148	0.125145	0.12519	0.125295	0.12546	0.125685	0.125935
175	CD123	3.21	0.136083	0.135711	0.135349	0.13499	0.134628	0.134282	0.133955	0.133628	0.133305	0.132997	0.132702	0.13242	0.132155	0.131905	0.131671	0.131456	0.131255	0.131058	0.130863	0.130674	0.130483	0.130287	0.1301	0.129925	0.129759	0.129606	0.129472	0.129353	0.129257	0.129191	0.129152	0.129126	0.129111	0.129096	0.129061	0.129001	0.128918	0.128818	0.128705	0.128593	0.128505	0.128464	0.128472	0.128532	0.128642	0.128798	0.128963
176	CD130	2.02	0.399084	0.398082	0.397111	0.396153	0.395179	0.394221	0.393279	0.392319	0.391364	0.390435	0.3895	0.388559	0.387636	0.386714	0.385786	0.384869	0.383951	0.383018	0.382092	0.38117	0.38023	0.379294	0.378367	0.377429	0.376499	0.375587	0.374665	0.373738	0.372822	0.371911	0.371022	0.370174	0.36934	0.368494	0.367646	0.366782	0.365876	0.364946	0.364006	0.363054	0.362123	0.361245	0.360421	0.359679	0.359027	0.358451	0.357912
177	CD132	2.22	0.188698	0.188141	0.187604	0.187085	0.186563	0.186051	0.185552	0.185053	0.184567	0.184104	0.183644	0.183188	0.182748	0.182315	0.181886	0.181467	0.181047	0.180622	0.180201	0.179779	0.179347	0.178922	0.178506	0.178092	0.177695	0.177321	0.176964	0.176618	0.176293	0.17598	0.175686	0.175412	0.17514	0.174859	0.174569	0.174264	0.173932	0.173571	0.17319	0.172807	0.172452	0.172143	0.171888	0.171709	0.171604	0.171559	0.171545
178	CD139	2.87	0.178299	0.177764	0.177246	0.17674	0.176233	0.175743	0.17527	0.174801	0.174348	0.173921	0.173502	0.173092	0.172701	0.172329	0.17197	0.171627	0.171293	0.17096	0.170628	0.170294	0.169952	0.169614	0.169288	0.168972	0.168677	0.168408	0.168162	0.167929	0.167721	0.16754	0.167385	0.167245	0.167108	0.166961	0.166796	0.166602	0.166373	0.166119	0.16585	0.165578	0.165324	0.165109	0.164944	0.164844	0.164802	0.164807	0.164835
179	CD144	2.17	0.147701	0.147239	0.146793	0.146361	0.145925	0.145499	0.145083	0.144671	0.144269	0.143888	0.14351	0.143143	0.142793	0.142452	0.142116	0.141797	0.141484	0.141162	0.140843	0.140529	0.140208	0.139887	0.139579	0.139277	0.138991	0.13873	0.138482	0.138241	0.138024	0.137833	0.137666	0.137516	0.137371	0.137215	0.137042	0.136849	0.136623	0.136366	0.136092	0.135816	0.135551	0.135321	0.135139	0.135022	0.134967	0.134967	0.134987
180	CD145	3.02	0.249561	0.24896	0.248377	0.247828	0.24729	0.246749	0.246202	0.245648	0.245102	0.244578	0.244054	0.243533	0.24303	0.242534	0.242039	0.24156	0.24109	0.240611	0.240129	0.239641	0.239141	0.238643	0.238156	0.237672	0.237201	0.236746	0.236298	0.235858	0.235436	0.235024	0.234628	0.234254	0.233891	0.233518	0.233131	0.232725	0.23228	0.231802	0.231308	0.230807	0.230324	0.229887	0.22951	0.229206	0.228969	0.22879	0.228642
181	CD151	2.71	0.181373	0.181036	0.180711	0.180397	0.18009	0.179795	0.179511	0.179233	0.178964	0.178709	0.178459	0.178224	0.17801	0.177812	0.177623	0.177445	0.177271	0.177101	0.176937	0.176772	0.1766	0.17643	0.176271	0.17612	0.175985	0.175872	0.175782	0.175707	0.175655	0.175626	0.175619	0.175622	0.175623	0.175613	0.175587	0.175547	0.175481	0.175377	0.175247	0.175122	0.175021	0.174953	0.174929	0.174968	0.175069	0.17522	0.175389
182	CD159	2.29	0.149941	0.149424	0.14892	0.148433	0.147948	0.147473	0.14701	0.14655	0.146103	0.145678	0.145258	0.144847	0.144455	0.144071	0.143692	0.143328	0.142966	0.142593	0.14222	0.141849	0.141464	0.141076	0.140703	0.140337	0.139985	0.139656	0.139347	0.139051	0.138777	0.138521	0.138286	0.13807	0.137862	0.137646	0.137417	0.137171	0.136897	0.136601	0.136298	0.135997	0.135716	0.13548	0.135298	0.135184	0.135136	0.135147	0.135185
183	CD163	2.89	0.209153	0.208655	0.208164	0.207679	0.207198	0.206735	0.206286	0.205834	0.205388	0.204957	0.20453	0.20411	0.20371	0.20332	0.202933	0.202557	0.202187	0.201815	0.201444	0.201065	0.200671	0.200278	0.199896	0.199517	0.199154	0.198808	0.19847	0.198141	0.197837	0.197553	0.197285	0.197031	0.19678	0.196523	0.196253	0.195959	0.19563	0.195268	0.194885	0.194497	0.194128	0.193796	0.193513	0.193298	0.193147	0.19305	0.192978
184	CD166	1.58	0.213746	0.213238	0.212735	0.212237	0.211737	0.211249	0.210767	0.210276	0.209794	0.209328	0.208856	0.208386	0.207929	0.207474	0.207017	0.206571	0.206126	0.205671	0.20522	0.204771	0.204312	0.203852	0.203396	0.202939	0.202493	0.202067	0.201647	0.201226	0.200815	0.200416	0.200027	0.199649	0.199272	0.198884	0.198481	0.198053	0.197587	0.19709	0.196577	0.196057	0.195559	0.195112	0.194719	0.194396	0.194144	0.193953	0.193792
185	CD167	1.76	0.289835	0.289261	0.288699	0.288142	0.287572	0.287004	0.286446	0.285883	0.285321	0.284768	0.28421	0.28365	0.2831	0.282554	0.282004	0.28146	0.28091	0.280346	0.279785	0.279223	0.278643	0.278059	0.277479	0.276895	0.276318	0.275754	0.275188	0.274621	0.274066	0.273522	0.272989	0.272473	0.271983	0.271501	0.270993	0.270437	0.269834	0.269203	0.268559	0.267914	0.267288	0.266703	0.266173	0.26572	0.265342	0.265031	0.264757
186	CD175	1.52	0.251638	0.251065	0.250505	0.249953	0.249391	0.248838	0.248312	0.247801	0.247287	0.246768	0.246239	0.24571	0.245193	0.244684	0.244175	0.24367	0.243163	0.24265	0.242142	0.241635	0.241112	0.240583	0.240064	0.239552	0.239046	0.238553	0.238068	0.237581	0.237107	0.236648	0.2362	0.235763	0.235336	0.2349	0.234445	0.233968	0.233458	0.23292	0.23237	0.231816	0.231277	0.230784	0.230351	0.23	0.229732	0.229533	0.229365
187	CD176	1.67	0.280295	0.27972	0.279158	0.278608	0.278048	0.277487	0.276943	0.276401	0.275856	0.275315	0.27477	0.274226	0.273695	0.273167	0.272633	0.272108	0.271584	0.271047	0.270513	0.269982	0.269434	0.268882	0.26834	0.267797	0.267257	0.26674	0.266252	0.265764	0.265257	0.264744	0.264249	0.263775	0.263305	0.262821	0.262325	0.261815	0.261268	0.260687	0.260088	0.259484	0.258902	0.258371	0.257894	0.25749	0.257166	0.256916	0.256701
188	CD180	1.79	0.233029	0.232464	0.231911	0.231359	0.230801	0.230255	0.229721	0.229183	0.228648	0.228118	0.227587	0.227067	0.226566	0.226063	0.225555	0.225061	0.22457	0.224065	0.223558	0.223056	0.22254	0.222022	0.221515	0.221009	0.220505	0.220015	0.219534	0.219055	0.218593	0.218146	0.217712	0.217297	0.216892	0.216473	0.21603	0.21557	0.215082	0.214568	0.214042	0.213515	0.213009	0.212551	0.21215	0.211825	0.211577	0.211398	0.211249
189	CD182	1.63	0.272804	0.272195	0.2716	0.271015	0.270424	0.26984	0.269265	0.268682	0.268104	0.267538	0.266965	0.266396	0.265847	0.265303	0.264755	0.264211	0.263666	0.263115	0.26257	0.262024	0.261466	0.260925	0.260413	0.259889	0.259345	0.258808	0.258283	0.257759	0.257241	0.256736	0.256251	0.255786	0.255325	0.254851	0.254362	0.253852	0.253311	0.252744	0.252159	0.25157	0.251001	0.250481	0.250016	0.249626	0.249318	0.249082	0.248878
190	CD197	2.35	0.0997218	0.0993097	0.0989122	0.0985259	0.0981389	0.0977661	0.0974145	0.0970771	0.0967505	0.0964398	0.096138	0.0958555	0.0955978	0.0953543	0.0951174	0.0948949	0.094681	0.0944653	0.0942554	0.0940506	0.0938374	0.0936217	0.093419	0.0932293	0.093059	0.0929123	0.0927932	0.0926946	0.0926208	0.0925655	0.0925304	0.0925108	0.0924991	0.0924833	0.0924497	0.0923903	0.0923012	0.0921856	0.0920542	0.091925	0.0918171	0.0917498	0.0917343	0.0917816	0.0918866	0.0920437	0.0922198
191	CD208	2.66	0.137316	0.136851	0.136406	0.135973	0.13554	0.135121	0.134717	0.13432	0.133937	0.133569	0.133208	0.132864	0.132536	0.132213	0.131901	0.131607	0.131315	0.131019	0.130728	0.13044	0.130147	0.129857	0.129578	0.129305	0.129048	0.128811	0.128601	0.128411	0.12824	0.128083	0.127945	0.127822	0.127701	0.12757	0.127417	0.127241	0.127044	0.126831	0.1266	0.126364	0.126147	0.125976	0.125859	0.125811	0.125825	0.125896	0.125992
192	CD209	2.3	0.132166	0.131711	0.131271	0.130841	0.130409	0.130001	0.129611	0.129224	0.128846	0.12849	0.128144	0.127812	0.127492	0.127178	0.126878	0.126596	0.126321	0.126044	0.125769	0.125491	0.12521	0.124936	0.124676	0.124426	0.124194	0.123985	0.123797	0.123624	0.12347	0.123335	0.123223	0.123122	0.123015	0.122891	0.122744	0.122569	0.122371	0.122154	0.121918	0.121679	0.12146	0.121279	0.121149	0.121089	0.121094	0.121157	0.121243
193	CD211	2.4	0.237449	0.237011	0.236578	0.236149	0.235718	0.235302	0.234901	0.234497	0.23409	0.23369	0.233293	0.232909	0.232536	0.232161	0.231791	0.231437	0.231084	0.230724	0.230365	0.230002	0.22963	0.229265	0.228905	0.22854	0.22819	0.227859	0.227537	0.22722	0.226915	0.226622	0.226353	0.226099	0.225838	0.225565	0.225286	0.224983	0.224644	0.224284	0.223908	0.223518	0.223143	0.222814	0.222536	0.222329	0.222194	0.222121	0.222077
194	CD217	3.17	0.210345	0.209806	0.209283	0.20877	0.20825	0.207742	0.20725	0.206759	0.206275	0.205806	0.205339	0.204879	0.20443	0.203988	0.203556	0.203139	0.202721	0.202292	0.201866	0.20144	0.201007	0.200576	0.200151	0.199726	0.199312	0.198914	0.198527	0.198147	0.197785	0.197437	0.197112	0.196807	0.196507	0.196192	0.19586	0.195507	0.195125	0.194719	0.194297	0.193868	0.193456	0.193085	0.192761	0.192504	0.192313	0.192175	0.192062
195	CD219	2.5	0.194514	0.193951	0.193399	0.192855	0.192308	0.191777	0.191262	0.190748	0.190239	0.189743	0.189249	0.188765	0.188294	0.187825	0.187356	0.1869	0.186448	0.185985	0.18552	0.185059	0.184591	0.184121	0.183659	0.183204	0.182758	0.182327	0.181909	0.181499	0.181102	0.180717	0.180349	0.179999	0.179649	0.179283	0.178897	0.178492	0.178056	0.177593	0.177112	0.176621	0.176146	0.17571	0.175328	0.175023	0.174791	0.174621	0.174478
196	CD220	2.67	0.249608	0.249065	0.248537	0.248021	0.247498	0.246987	0.246491	0.245993	0.245498	0.245014	0.244529	0.244045	0.243575	0.243113	0.242646	0.242188	0.241737	0.241272	0.240798	0.240331	0.239862	0.239388	0.23892	0.238459	0.238003	0.237559	0.237125	0.236693	0.236272	0.235865	0.235475	0.235102	0.234739	0.234362	0.23396	0.233538	0.233091	0.232619	0.232127	0.23163	0.231155	0.230724	0.230343	0.230029	0.229791	0.229619	0.229476
197	CD231	2.8	0.203974	0.20327	0.202588	0.201919	0.201247	0.2006	0.199982	0.199374	0.198774	0.198188	0.197609	0.197052	0.196521	0.196	0.195487	0.194989	0.19449	0.193987	0.193495	0.193003	0.192503	0.192015	0.19154	0.191071	0.190629	0.190214	0.189815	0.189433	0.189077	0.188736	0.18842	0.188129	0.187838	0.187531	0.187211	0.186864	0.186486	0.186089	0.185672	0.185244	0.184841	0.184485	0.184176	0.183933	0.183753	0.183622	0.183515
198	CD238	1.85	0.136097	0.135772	0.13546	0.135157	0.134855	0.134568	0.134295	0.134029	0.133773	0.133533	0.133302	0.133087	0.132889	0.132701	0.132521	0.132355	0.132196	0.132035	0.131875	0.131716	0.131555	0.131399	0.131256	0.131122	0.131003	0.130907	0.130836	0.130784	0.130755	0.130751	0.130771	0.130799	0.13082	0.130827	0.130817	0.130788	0.130741	0.130679	0.130606	0.130535	0.130484	0.130474	0.130516	0.130622	0.130791	0.131015	0.13126
199	CD241	2.88	0.137765	0.137369	0.136982	0.1366	0.136217	0.135849	0.135499	0.135155	0.134816	0.134489	0.13417	0.133865	0.133573	0.133289	0.133013	0.132751	0.132494	0.132233	0.131973	0.131716	0.131457	0.1312	0.13095	0.130704	0.130471	0.130253	0.130051	0.129864	0.129703	0.129565	0.129446	0.129336	0.129227	0.129109	0.128972	0.128813	0.128637	0.128446	0.128238	0.128022	0.127822	0.127663	0.127554	0.127507	0.127517	0.127579	0.127665
200	CD243	1.67	0.0879462	0.0876122	0.0872925	0.0869806	0.0866697	0.0863797	0.0861121	0.0858568	0.0856142	0.0853909	0.0851787	0.084985	0.0848136	0.0846616	0.0845246	0.0844057	0.0842994	0.0841971	0.0840986	0.0840068	0.0839224	0.0838498	0.0837975	0.0837615	0.0837492	0.083768	0.0838253	0.0839042	0.0840096	0.0841382	0.0842845	0.0844364	0.084583	0.0847121	0.0848148	0.084897	0.0849624	0.0850114	0.0850524	0.0851029	0.0851768	0.08529	0.0854532	0.085675	0.0859507	0.0862785	0.0866266
201	CD244	2.15	0.118317	0.117905	0.117504	0.11712	0.11674	0.116375	0.11603	0.115697	0.115372	0.115067	0.114778	0.1145	0.114239	0.114001	0.113777	0.113563	0.11336	0.113151	0.112939	0.112742	0.112548	0.112352	0.112174	0.112018	0.111875	0.111754	0.111671	0.111608	0.11157	0.111557	0.111564	0.111584	0.111609	0.11162	0.111605	0.111578	0.111537	0.111479	0.111417	0.111362	0.111323	0.111322	0.111376	0.111487	0.111652	0.111872	0.112112
202	CD248	2.64	0.420168	0.419329	0.418513	0.417711	0.416897	0.416096	0.415312	0.414518	0.413725	0.412946	0.412164	0.411386	0.410624	0.409858	0.409082	0.408315	0.40755	0.406769	0.405987	0.405208	0.404416	0.403624	0.402842	0.402055	0.401268	0.400492	0.399715	0.398933	0.398158	0.397394	0.39665	0.395937	0.39524	0.394532	0.393809	0.393069	0.392302	0.391515	0.390712	0.389897	0.3891	0.388353	0.387663	0.387055	0.386529	0.386073	0.385657
203	CD256	2.34	0.154674	0.154228	0.153798	0.15338	0.152958	0.152559	0.152181	0.1518	0.151419	0.151054	0.150701	0.150357	0.150027	0.149711	0.149398	0.149091	0.148796	0.148502	0.148208	0.147922	0.14764	0.147354	0.147079	0.146818	0.146571	0.146343	0.146133	0.14593	0.145741	0.14557	0.145408	0.145253	0.145101	0.144936	0.144745	0.144535	0.144303	0.144045	0.143772	0.143496	0.143238	0.143027	0.142878	0.142801	0.14279	0.142849	0.142939
204	CD268	2.88	0.181504	0.180889	0.180287	0.1797	0.179112	0.17854	0.177987	0.177435	0.176884	0.176353	0.175834	0.175315	0.174804	0.174306	0.173808	0.17332	0.172845	0.172363	0.171874	0.171397	0.170921	0.170439	0.169971	0.169519	0.169077	0.16865	0.168235	0.16782	0.167417	0.167029	0.166654	0.166292	0.165936	0.165563	0.165164	0.164746	0.164297	0.163817	0.163323	0.162827	0.162345	0.161908	0.161532	0.16123	0.161002	0.160846	0.160721
205	CD275	2.09	0.135785	0.135384	0.134994	0.134611	0.134225	0.133854	0.1335	0.133147	0.1328	0.132472	0.132154	0.131842	0.131541	0.131248	0.13096	0.13068	0.130403	0.130123	0.129845	0.129569	0.129292	0.129018	0.128754	0.128496	0.128255	0.12804	0.127847	0.12766	0.127481	0.12731	0.127152	0.127004	0.12685	0.126673	0.126471	0.126246	0.12599	0.125708	0.125408	0.125104	0.124816	0.124568	0.124379	0.124269	0.124232	0.124254	0.124302
206	CD287	2.47	0.181603	0.181098	0.180605	0.180121	0.179637	0.179167	0.178709	0.178252	0.177804	0.177372	0.176945	0.176532	0.176137	0.175747	0.175361	0.174992	0.174631	0.174265	0.173902	0.173545	0.173185	0.172823	0.172464	0.172108	0.171763	0.171432	0.171119	0.170818	0.170533	0.170263	0.170013	0.169781	0.169558	0.169331	0.169084	0.168818	0.168535	0.168235	0.167919	0.167598	0.167294	0.167032	0.166822	0.166676	0.166587	0.16655	0.166534
207	CD292	3.17	0.112483	0.112139	0.111811	0.111488	0.111162	0.110857	0.110574	0.110303	0.110041	0.10979	0.109548	0.109327	0.109127	0.108945	0.108778	0.108629	0.108492	0.10836	0.108234	0.108114	0.107994	0.107875	0.107764	0.107662	0.10757	0.107496	0.107455	0.107435	0.107444	0.107483	0.107552	0.107636	0.10773	0.107819	0.10789	0.107944	0.107984	0.108005	0.108011	0.108015	0.108035	0.108088	0.108186	0.108329	0.108511	0.108725	0.108947
208	CD293	2.4	0.156829	0.156439	0.156057	0.15569	0.155324	0.154966	0.154622	0.154279	0.15394	0.153622	0.153319	0.153024	0.152735	0.152453	0.152181	0.151925	0.151676	0.151425	0.151176	0.150928	0.150674	0.150422	0.150178	0.149935	0.149703	0.149489	0.149295	0.149116	0.148959	0.148819	0.148701	0.1486	0.148502	0.148391	0.148264	0.148117	0.147951	0.147764	0.147559	0.14735	0.147167	0.147024	0.146928	0.146896	0.146922	0.146995	0.14709
209	CD310	2.58	0.174987	0.174545	0.174119	0.173704	0.17328	0.172867	0.172468	0.172066	0.17167	0.171296	0.170928	0.17056	0.170202	0.169859	0.169526	0.169204	0.16888	0.168552	0.168228	0.167905	0.167576	0.167251	0.166936	0.166626	0.166325	0.166038	0.165762	0.165495	0.165248	0.165017	0.164801	0.164602	0.164408	0.164202	0.163974	0.163725	0.163451	0.163157	0.162851	0.162541	0.162248	0.161998	0.161798	0.161658	0.161577	0.161547	0.161542
210	CD314	2.23	0.118623	0.118251	0.117893	0.117549	0.117207	0.116878	0.116561	0.116248	0.115946	0.115667	0.115396	0.115138	0.114901	0.114681	0.114477	0.11429	0.114106	0.113922	0.113742	0.113565	0.11339	0.113221	0.113061	0.112911	0.112781	0.112673	0.112588	0.112517	0.112468	0.112444	0.112445	0.112457	0.112465	0.112457	0.112427	0.112378	0.112309	0.112215	0.11211	0.112008	0.111926	0.111882	0.111891	0.111958	0.112072	0.112233	0.112414
211	CD322	2.94	0.138839	0.138468	0.138107	0.13776	0.137413	0.137073	0.136743	0.136418	0.136105	0.135803	0.135504	0.135222	0.13496	0.13471	0.134468	0.134241	0.134022	0.133808	0.133598	0.133389	0.133178	0.132969	0.132766	0.132566	0.132378	0.132208	0.132061	0.13193	0.131824	0.131737	0.131676	0.131632	0.131592	0.131539	0.131469	0.131382	0.131274	0.13115	0.131014	0.130875	0.130751	0.130664	0.130622	0.130629	0.130685	0.130787	0.130905
212	CD323	2.47	0.150185	0.149828	0.149484	0.149146	0.148807	0.148478	0.148158	0.147841	0.147536	0.147245	0.146955	0.146675	0.146411	0.146159	0.145918	0.145691	0.14547	0.145246	0.145025	0.144807	0.144586	0.144366	0.144151	0.143938	0.143737	0.143555	0.143394	0.143246	0.143118	0.143006	0.142914	0.142837	0.142762	0.142673	0.142563	0.142434	0.142284	0.142114	0.141933	0.141753	0.141589	0.141463	0.141384	0.141364	0.141401	0.141492	0.141602
213	CD328	2.81	0.169132	0.168742	0.168359	0.167988	0.167621	0.167262	0.16691	0.16656	0.166218	0.165888	0.165563	0.165249	0.164952	0.164662	0.164378	0.164107	0.163842	0.163574	0.16331	0.163054	0.162793	0.162525	0.162256	0.16199	0.161734	0.161495	0.161274	0.161066	0.16088	0.160709	0.160557	0.160422	0.160294	0.160156	0.159997	0.159821	0.159626	0.159412	0.159181	0.158946	0.158728	0.158551	0.158422	0.158353	0.158343	0.158386	0.158448
214	CD260	3.39	0.337508	0.337008	0.336513	0.33603	0.335554	0.335076	0.334595	0.33412	0.333658	0.3332	0.332737	0.332275	0.331826	0.331383	0.330938	0.330497	0.330062	0.329622	0.329175	0.328726	0.328271	0.327814	0.32736	0.326914	0.326474	0.326036	0.325602	0.325173	0.32475	0.32434	0.323949	0.323564	0.323173	0.322772	0.322348	0.321896	0.321415	0.320907	0.320378	0.319836	0.319303	0.318809	0.318377	0.318022	0.31774	0.317531	0.317364
215	CD10	3.14	0.191089	0.190329	0.189581	0.188852	0.188136	0.187441	0.186764	0.186097	0.185443	0.184818	0.184215	0.183632	0.183067	0.182526	0.182003	0.181495	0.180995	0.180499	0.18001	0.179531	0.179052	0.178578	0.17812	0.177683	0.177274	0.176892	0.176538	0.176205	0.175899	0.175615	0.175361	0.175132	0.174905	0.17466	0.174391	0.174098	0.173776	0.173431	0.173073	0.172711	0.172364	0.172059	0.171807	0.17162	0.17149	0.171403	0.171327
216	CD12	3.03	0.134874	0.134363	0.13386	0.133374	0.132898	0.132433	0.131984	0.131556	0.131141	0.130744	0.130366	0.130011	0.12968	0.129371	0.129077	0.128793	0.12852	0.128258	0.128	0.127744	0.127486	0.127232	0.126994	0.126779	0.126592	0.12643	0.126297	0.126187	0.1261	0.126035	0.125996	0.125972	0.125945	0.125899	0.12583	0.125738	0.125615	0.125465	0.125299	0.125128	0.124976	0.124864	0.124799	0.12479	0.124832	0.124912	0.125005
217	CD207	3.38	0.130609	0.130163	0.129725	0.129298	0.128877	0.128464	0.128065	0.127679	0.127301	0.126937	0.126586	0.126249	0.125928	0.125623	0.125332	0.125056	0.12479	0.124528	0.124272	0.124017	0.123764	0.12352	0.123288	0.123057	0.122836	0.122634	0.122456	0.122295	0.122153	0.122027	0.121924	0.121838	0.121751	0.121648	0.121526	0.121385	0.121218	0.121029	0.12083	0.120625	0.120436	0.120289	0.120197	0.120169	0.120196	0.120266	0.12035
218	5/6/09R1	2.017	0.257357	0.257025	0.256697	0.256367	0.256039	0.25572	0.255403	0.255086	0.254776	0.254474	0.254175	0.253877	0.253585	0.253306	0.25303	0.252773	0.252546	0.252325	0.252078	0.251813	0.251551	0.251292	0.251032	0.250781	0.250547	0.250325	0.250109	0.249901	0.249702	0.249514	0.249338	0.249166	0.248986	0.248792	0.248573	0.248332	0.248056	0.247746	0.247408	0.247074	0.24677	0.246507	0.2463	0.246164	0.246111	0.24612	0.246159
219	5/6/09R2	2.393	0.195994	0.195643	0.195295	0.194948	0.194608	0.194279	0.193955	0.193632	0.193313	0.193007	0.192711	0.192418	0.192132	0.191866	0.191616	0.191372	0.191129	0.190894	0.190666	0.190438	0.190209	0.189982	0.189764	0.189557	0.189366	0.189189	0.189028	0.188876	0.188735	0.188612	0.188507	0.188404	0.18829	0.188164	0.18801	0.187831	0.187618	0.187377	0.187119	0.186868	0.186639	0.186451	0.186325	0.186269	0.18628	0.186343	0.186438
220	5/6/09R3	2.405	0.207108	0.206712	0.206326	0.205944	0.205567	0.205191	0.204815	0.204444	0.204081	0.203725	0.203373	0.20303	0.202692	0.202368	0.202059	0.20176	0.201466	0.201179	0.200892	0.2006	0.200308	0.20002	0.199738	0.199467	0.199211	0.198968	0.198734	0.19851	0.198299	0.198105	0.197926	0.197752	0.197574	0.197382	0.197165	0.196925	0.196648	0.196336	0.196004	0.195682	0.195388	0.195132	0.194935	0.194809	0.194759	0.194766	0.194802
221	5/6/09R4	2.538	0.341995	0.341665	0.341341	0.341026	0.340722	0.340417	0.340101	0.33978	0.339467	0.339164	0.338862	0.338559	0.338259	0.337964	0.337673	0.337382	0.337089	0.336796	0.3365	0.336197	0.335892	0.335587	0.335282	0.334978	0.334681	0.334393	0.334116	0.333845	0.333581	0.333323	0.333076	0.332832	0.332583	0.332323	0.332041	0.33173	0.331373	0.330986	0.330585	0.330182	0.329788	0.329432	0.329147	0.328942	0.328819	0.328767	0.328759
222	5/6/09R5	2.47	0.200518	0.200121	0.199733	0.199353	0.19898	0.198607	0.198238	0.197881	0.197531	0.197181	0.196843	0.196521	0.196205	0.195894	0.195593	0.195302	0.195019	0.194741	0.194463	0.194187	0.193915	0.193648	0.193387	0.193135	0.192895	0.19267	0.192463	0.192271	0.19209	0.191918	0.191761	0.191611	0.191455	0.191284	0.191087	0.190864	0.190607	0.190324	0.190028	0.189734	0.189462	0.189231	0.189062	0.188965	0.188941	0.188972	0.189031
223	5/6/09R6	1.699	0.220554	0.220172	0.219792	0.219409	0.219032	0.218664	0.2183	0.217941	0.217586	0.217231	0.216881	0.216546	0.216223	0.215906	0.215593	0.215292	0.214999	0.214707	0.214419	0.214131	0.213836	0.213545	0.213265	0.212993	0.212732	0.212489	0.212257	0.212026	0.211802	0.211594	0.211403	0.211222	0.211036	0.210835	0.210609	0.210356	0.210064	0.209747	0.209416	0.209088	0.20878	0.208508	0.208296	0.208154	0.208087	0.20808	0.208107
224	25/6/09R4	3.419	0.115168	0.114776	0.114396	0.114026	0.113664	0.113313	0.11297	0.112637	0.112314	0.112002	0.111705	0.111432	0.111175	0.110939	0.110724	0.11054	0.110373	0.110215	0.110061	0.109914	0.109769	0.109633	0.109511	0.109404	0.109316	0.109252	0.109217	0.109204	0.109218	0.109255	0.109318	0.109398	0.109478	0.109541	0.109577	0.109586	0.109562	0.109517	0.109466	0.109421	0.109397	0.109409	0.109473	0.109593	0.109767	0.109971	0.110184
225	25/6/09R5	3.456	0.113223	0.112853	0.112491	0.112135	0.11179	0.111452	0.111124	0.110811	0.110509	0.110218	0.109943	0.109691	0.109455	0.109249	0.109068	0.108905	0.108751	0.108613	0.108489	0.108373	0.108263	0.108162	0.108075	0.108003	0.10795	0.107924	0.107926	0.107955	0.108011	0.108089	0.108196	0.108322	0.108445	0.10855	0.10863	0.108687	0.10871	0.108708	0.108696	0.108698	0.10873	0.108797	0.108911	0.109077	0.109289	0.109532	0.109787
226	25/6/09R6	3.576	0.136449	0.136075	0.135715	0.135361	0.135013	0.134678	0.134353	0.134036	0.133729	0.133434	0.133152	0.132891	0.132648	0.132426	0.13222	0.132035	0.131867	0.131714	0.131571	0.131433	0.131294	0.131161	0.131044	0.130941	0.130854	0.130789	0.130749	0.130732	0.130744	0.130783	0.130848	0.130924	0.131001	0.131069	0.131114	0.131131	0.131113	0.131073	0.131019	0.130971	0.130953	0.130975	0.131043	0.131163	0.131334	0.131538	0.131752
227	25/6/09R7	3.392	0.177839	0.177513	0.177194	0.17688	0.176573	0.176274	0.175983	0.175697	0.175416	0.175147	0.174893	0.17465	0.174415	0.1742	0.174003	0.173816	0.173636	0.173465	0.173301	0.173136	0.17297	0.172812	0.172666	0.172528	0.1724	0.172292	0.172208	0.172138	0.172087	0.172057	0.172049	0.17205	0.172053	0.172048	0.172018	0.171959	0.171865	0.171744	0.171605	0.171472	0.171364	0.171292	0.171276	0.17132	0.171416	0.171556	0.17172
228	10/7/09R2	2.748	0.211445	0.210921	0.210399	0.209884	0.20938	0.208884	0.208391	0.20791	0.207446	0.206988	0.206532	0.206089	0.205657	0.205239	0.204832	0.204436	0.204047	0.20367	0.203301	0.202933	0.202562	0.202194	0.201834	0.201484	0.201149	0.20083	0.200526	0.200229	0.199944	0.199676	0.199428	0.199196	0.198969	0.198729	0.198468	0.19819	0.197878	0.197532	0.197174	0.196827	0.196502	0.196213	0.195981	0.195822	0.195744	0.195724	0.195729
229	5/8/09R1	2.461	0.168307	0.168012	0.167723	0.16744	0.167161	0.166885	0.166607	0.166336	0.166078	0.165833	0.165594	0.165364	0.165143	0.164934	0.164737	0.164553	0.164375	0.164201	0.164031	0.163863	0.163696	0.163533	0.163378	0.163239	0.163116	0.163003	0.162903	0.162816	0.162744	0.162693	0.162659	0.162625	0.162584	0.16253	0.162447	0.162335	0.162189	0.162018	0.161831	0.161645	0.161483	0.161358	0.161291	0.161294	0.16137	0.161501	0.161656
230	5/8/09R2	2.525	0.153294	0.152862	0.152439	0.152024	0.151618	0.151224	0.15084	0.150461	0.150088	0.149731	0.149392	0.149069	0.148756	0.148459	0.148179	0.147914	0.147658	0.147415	0.14718	0.146951	0.146727	0.146507	0.146296	0.146099	0.145922	0.145759	0.145613	0.145485	0.145378	0.145292	0.145226	0.145167	0.145104	0.14503	0.14493	0.144805	0.144646	0.14446	0.144258	0.144064	0.1439	0.14378	0.143721	0.143727	0.143798	0.143915	0.144054
231	5/8/09R3	2.565	0.142276	0.141849	0.141433	0.141025	0.140624	0.140234	0.139855	0.139484	0.139126	0.138783	0.138452	0.138135	0.137831	0.137549	0.137287	0.137037	0.136796	0.136569	0.136351	0.13614	0.135937	0.135738	0.135549	0.135376	0.13522	0.13508	0.134963	0.134868	0.134791	0.134727	0.134684	0.134656	0.134628	0.134585	0.134516	0.134427	0.134309	0.134166	0.134008	0.133856	0.133734	0.133653	0.133632	0.133675	0.133783	0.13394	0.134118
232	5/8/09R5	2.542	0.148593	0.148148	0.147708	0.147272	0.14685	0.14644	0.146035	0.145639	0.145257	0.144884	0.144521	0.144173	0.143841	0.143532	0.14324	0.142962	0.142698	0.142444	0.142196	0.141957	0.141726	0.141504	0.141296	0.141105	0.140927	0.140765	0.140624	0.140501	0.140396	0.140311	0.140248	0.140202	0.140158	0.140102	0.140017	0.139907	0.139764	0.139595	0.139419	0.139253	0.139112	0.139015	0.138979	0.139005	0.139096	0.139239	0.139403
233	5/8/09R6	2.464	0.149877	0.149389	0.148916	0.148452	0.148	0.14756	0.147129	0.146709	0.146302	0.1459	0.145506	0.145138	0.144789	0.144459	0.14415	0.143863	0.143591	0.14333	0.143079	0.142834	0.142594	0.142364	0.14215	0.141952	0.141773	0.141614	0.141475	0.141355	0.14126	0.141185	0.141135	0.141101	0.141068	0.141021	0.140949	0.140849	0.140714	0.140557	0.140393	0.14024	0.140113	0.140028	0.140001	0.14004	0.140142	0.140286	0.140446
234	28/8/09R1	1.996	0.183018	0.182622	0.18223	0.181842	0.181463	0.181093	0.180726	0.180366	0.180017	0.179679	0.179347	0.179026	0.178718	0.178428	0.17815	0.177885	0.17763	0.177386	0.17715	0.176915	0.176682	0.176456	0.17624	0.176036	0.175855	0.175693	0.175546	0.175408	0.175283	0.175173	0.17508	0.174998	0.17491	0.174806	0.174677	0.174521	0.174328	0.174106	0.173862	0.173622	0.173412	0.173245	0.173136	0.173096	0.173129	0.173213	0.173326
235	28/8/09R2	2.204	0.174628	0.174193	0.173764	0.173342	0.172928	0.172523	0.172123	0.17173	0.171348	0.170978	0.170613	0.170257	0.169915	0.169591	0.169283	0.168988	0.1687	0.168421	0.168154	0.167892	0.167631	0.167373	0.167126	0.166893	0.16668	0.166485	0.166308	0.166143	0.165991	0.165857	0.165741	0.165633	0.165523	0.165401	0.16525	0.165076	0.164873	0.16464	0.164385	0.164138	0.163923	0.163751	0.163639	0.163593	0.163609	0.163673	0.163774
236	21/9/09R2	2.144	0.18298	0.182546	0.18212	0.181704	0.181297	0.180895	0.180495	0.180099	0.179711	0.179336	0.17897	0.178617	0.178275	0.177948	0.177632	0.177328	0.177033	0.176746	0.176462	0.176182	0.175906	0.175632	0.175366	0.175114	0.174878	0.174655	0.174448	0.174251	0.174065	0.173897	0.17375	0.173608	0.173464	0.173312	0.173134	0.172927	0.17268	0.172405	0.172113	0.171824	0.171558	0.171328	0.171159	0.171059	0.171027	0.171046	0.171095
237	21/9/09R3	1.956	0.166712	0.166345	0.165989	0.165637	0.165286	0.164945	0.164613	0.164285	0.163964	0.163647	0.163335	0.163036	0.162751	0.162477	0.162213	0.161962	0.161717	0.161476	0.161239	0.161006	0.160776	0.160558	0.160349	0.160142	0.15995	0.159778	0.15962	0.159469	0.159335	0.159216	0.159106	0.159	0.15889	0.158761	0.158601	0.158415	0.158194	0.157943	0.157675	0.157413	0.157173	0.156971	0.156832	0.156767	0.156778	0.156848	0.156948
238	21/9/09R4	2.357	0.184026	0.183565	0.183115	0.182671	0.182231	0.181796	0.181367	0.180949	0.180542	0.180144	0.179751	0.17937	0.178999	0.178641	0.178298	0.177972	0.177653	0.177344	0.177039	0.176732	0.176427	0.176134	0.175849	0.175578	0.175327	0.175091	0.174866	0.174656	0.174459	0.174273	0.174097	0.173926	0.173754	0.173576	0.173374	0.173137	0.172861	0.172558	0.172237	0.171915	0.171618	0.171364	0.171172	0.171052	0.171005	0.171013	0.171055
239	5/10/09R1	2.239	0.187798	0.187391	0.186999	0.186609	0.18622	0.185843	0.185477	0.185119	0.184764	0.184412	0.184069	0.183745	0.18343	0.183123	0.18283	0.182554	0.182289	0.182029	0.181769	0.181511	0.181259	0.18101	0.180766	0.180532	0.180313	0.180113	0.179932	0.179766	0.179613	0.179475	0.179354	0.179241	0.179119	0.178979	0.178813	0.178623	0.178398	0.178149	0.177888	0.177626	0.177382	0.177177	0.177035	0.176961	0.176956	0.177006	0.177089
240	5/10/09R2	2.218	0.187533	0.187092	0.186656	0.186225	0.185801	0.185387	0.184978	0.184572	0.184171	0.183781	0.183405	0.183038	0.182681	0.182342	0.182015	0.181694	0.181385	0.181088	0.180793	0.1805	0.18021	0.17992	0.17964	0.179375	0.179127	0.178891	0.178669	0.178459	0.178265	0.178091	0.177936	0.177785	0.177627	0.177455	0.177257	0.177031	0.176777	0.176496	0.176192	0.175889	0.175614	0.175381	0.175211	0.175109	0.17508	0.17511	0.175174
241	5/10/09R3	2.208	0.195074	0.194663	0.194256	0.193855	0.193461	0.193076	0.192697	0.192324	0.191955	0.191593	0.191244	0.190902	0.190566	0.190249	0.189948	0.189655	0.189367	0.189085	0.188806	0.18853	0.188256	0.187987	0.187728	0.187481	0.187248	0.18703	0.186828	0.186642	0.18647	0.186307	0.186162	0.186029	0.18589	0.185733	0.185552	0.185344	0.185099	0.184823	0.184529	0.18424	0.183975	0.183748	0.183584	0.183495	0.183482	0.183528	0.183602
242	23/10/09R4	1.964	0.177926	0.177486	0.177051	0.176618	0.176194	0.175784	0.175381	0.174985	0.174596	0.174213	0.173842	0.173487	0.173143	0.17281	0.172489	0.172181	0.17188	0.171586	0.171297	0.171014	0.170737	0.170464	0.170198	0.169945	0.169711	0.169493	0.169287	0.169094	0.16892	0.168763	0.168618	0.168477	0.168331	0.168169	0.167979	0.167762	0.167506	0.167222	0.166924	0.166629	0.166354	0.166117	0.165941	0.165836	0.165805	0.165832	0.165889
243	23/10/09R5	1.964	0.179911	0.179419	0.178933	0.178452	0.177984	0.177526	0.177074	0.176633	0.176202	0.175775	0.175355	0.174951	0.174559	0.174184	0.17382	0.173465	0.173119	0.17278	0.172446	0.172116	0.171787	0.171466	0.17116	0.170868	0.170591	0.17033	0.170084	0.169846	0.16962	0.169411	0.169222	0.169042	0.168855	0.168652	0.168423	0.168165	0.167867	0.167542	0.167202	0.166865	0.166552	0.166281	0.166071	0.165932	0.165871	0.165871	0.165904
244	23/10/09R6	2.042	0.180015	0.17954	0.179072	0.178609	0.178156	0.177713	0.177275	0.176844	0.176421	0.176	0.175587	0.17519	0.174805	0.174438	0.174085	0.173739	0.173396	0.173063	0.172736	0.172408	0.172079	0.171762	0.171459	0.171168	0.17089	0.170628	0.170382	0.170149	0.169925	0.169715	0.169526	0.169343	0.169149	0.168941	0.168711	0.168456	0.168164	0.167841	0.167498	0.167165	0.16686	0.166591	0.166383	0.166249	0.166189	0.166184	0.166215
245	18/11/09R1	2.09	0.186577	0.186109	0.185654	0.185208	0.184771	0.184337	0.183901	0.183476	0.183067	0.182665	0.182266	0.18188	0.181507	0.181148	0.180803	0.180473	0.18015	0.179834	0.179526	0.179217	0.178907	0.178604	0.178312	0.178032	0.177772	0.17753	0.177302	0.177084	0.176884	0.1767	0.176533	0.176375	0.176216	0.176047	0.175854	0.175635	0.175388	0.175117	0.174824	0.174533	0.174273	0.174057	0.173898	0.173801	0.173774	0.173805	0.173867
246	18/11/09R2	1.818	0.175722	0.175295	0.174872	0.17445	0.174035	0.173629	0.173226	0.172825	0.172434	0.172061	0.171697	0.171341	0.170993	0.170663	0.170348	0.170044	0.16975	0.169463	0.169177	0.168892	0.168614	0.168342	0.168078	0.167829	0.1676	0.167387	0.167194	0.167016	0.166852	0.166702	0.166565	0.166433	0.1663	0.166154	0.165978	0.165777	0.165543	0.165279	0.164997	0.164721	0.164473	0.164269	0.164123	0.164045	0.164033	0.164075	0.16415
247	18/11/09R4	1.74	0.193889	0.193427	0.192978	0.192534	0.192091	0.191656	0.191229	0.190811	0.190401	0.189995	0.189594	0.189209	0.188837	0.188474	0.18812	0.18778	0.187449	0.187121	0.186793	0.186467	0.186143	0.185828	0.185524	0.185233	0.184956	0.184694	0.184445	0.184207	0.183985	0.183776	0.183585	0.183401	0.183214	0.183014	0.182787	0.182532	0.182243	0.181925	0.181589	0.181262	0.180969	0.180714	0.180513	0.180381	0.180324	0.180325	0.180363
248	11/12/09R2	1.935	0.250062	0.249575	0.249095	0.248615	0.248144	0.247697	0.247273	0.246853	0.246417	0.245973	0.245541	0.245117	0.244695	0.244288	0.243893	0.243501	0.243111	0.242728	0.242345	0.241963	0.241582	0.241201	0.240828	0.240464	0.240108	0.239762	0.239429	0.23911	0.238806	0.238518	0.238248	0.237987	0.237728	0.237461	0.237169	0.236856	0.236514	0.236146	0.235762	0.235384	0.235029	0.234713	0.234462	0.234285	0.234184	0.234137	0.234119
249	11/12/09R3	2.16	0.264864	0.264382	0.263904	0.263429	0.262958	0.262494	0.262035	0.261585	0.261139	0.260696	0.26026	0.259831	0.259404	0.258987	0.258577	0.258174	0.257779	0.257383	0.256994	0.25663	0.25627	0.255883	0.255484	0.255099	0.254725	0.254354	0.253991	0.253636	0.253298	0.252976	0.252672	0.25238	0.252095	0.251804	0.25149	0.251152	0.250785	0.250399	0.249994	0.249583	0.249194	0.248848	0.248563	0.24835	0.248214	0.248138	0.248094
250	11/12/09R4	2.057	0.199584	0.199107	0.198633	0.198161	0.1977	0.19725	0.196804	0.196361	0.195926	0.195502	0.195089	0.194682	0.194276	0.193884	0.193507	0.193142	0.192783	0.192428	0.192074	0.191724	0.191377	0.191031	0.19069	0.190362	0.190051	0.189753	0.189471	0.189202	0.188943	0.188698	0.188472	0.188256	0.188036	0.187802	0.187541	0.187256	0.186941	0.186595	0.186226	0.18586	0.185526	0.185237	0.185005	0.184838	0.18475	0.184729	0.184744
251	11/12/09R5	1.868	0.228066	0.22758	0.227104	0.226635	0.22617	0.225714	0.225263	0.224815	0.224374	0.223943	0.223515	0.223093	0.222685	0.222293	0.221906	0.221524	0.221148	0.220779	0.220413	0.220046	0.219679	0.219317	0.218964	0.218621	0.218294	0.217983	0.217682	0.217388	0.217109	0.216846	0.216602	0.216368	0.216134	0.215887	0.215612	0.215313	0.214982	0.214627	0.214253	0.213881	0.213539	0.21324	0.212999	0.212828	0.212735	0.212696	0.212689
252	11/12/09R6	1.942	0.243544	0.243048	0.242565	0.242083	0.241601	0.24113	0.240667	0.240207	0.23975	0.239303	0.238863	0.238432	0.238011	0.237604	0.237204	0.236815	0.236435	0.236056	0.235677	0.235301	0.234928	0.234557	0.234194	0.233842	0.233505	0.233186	0.232884	0.232593	0.23231	0.232039	0.231787	0.231546	0.231305	0.231048	0.230768	0.230463	0.230126	0.229766	0.22939	0.229017	0.228672	0.228372	0.228135	0.22797	0.227878	0.227844	0.227844
253	3/2/10R2	1.672	0.141163	0.140789	0.14042	0.140056	0.139701	0.139353	0.139009	0.138674	0.138349	0.138032	0.137723	0.137429	0.137149	0.136885	0.136629	0.136379	0.136139	0.135909	0.135683	0.135458	0.135234	0.135013	0.134799	0.134596	0.134409	0.134242	0.134094	0.133962	0.133849	0.133754	0.13368	0.133615	0.133548	0.133468	0.133365	0.133239	0.13309	0.132926	0.132746	0.132561	0.132396	0.132278	0.132225	0.132241	0.132331	0.132474	0.132645
254	3/2/10R3	1.729	0.154056	0.153651	0.153253	0.15286	0.152473	0.152092	0.151718	0.151355	0.151002	0.150652	0.150308	0.149979	0.149664	0.149363	0.149071	0.148788	0.148514	0.148246	0.147975	0.147704	0.147436	0.147172	0.146913	0.146663	0.14643	0.14621	0.146007	0.145822	0.145658	0.145508	0.145376	0.145253	0.145123	0.144982	0.14482	0.144634	0.144417	0.144184	0.143937	0.143681	0.143442	0.143251	0.143133	0.143085	0.143104	0.143178	0.143281
255	26/2/10R1	1.849	0.182919	0.18245	0.181984	0.181526	0.181078	0.180639	0.180204	0.179779	0.179364	0.178953	0.178547	0.178156	0.177779	0.177414	0.177054	0.176701	0.176358	0.176026	0.175695	0.175364	0.175039	0.174716	0.174396	0.174087	0.173799	0.17353	0.173274	0.173026	0.172793	0.172581	0.172393	0.172214	0.172032	0.17184	0.171631	0.1714	0.171135	0.170846	0.170546	0.170246	0.169961	0.169716	0.16954	0.169436	0.169401	0.169421	0.169473
256	26/2/10R2	1.618	0.18163	0.181209	0.180787	0.180371	0.179965	0.179565	0.179165	0.17877	0.178384	0.178011	0.177645	0.177286	0.176934	0.176593	0.176263	0.175943	0.17563	0.175322	0.175018	0.174712	0.174409	0.174108	0.173809	0.173521	0.173256	0.173008	0.17277	0.172538	0.172321	0.172125	0.171951	0.17178	0.171605	0.171421	0.171218	0.170994	0.170735	0.170451	0.170151	0.169849	0.169566	0.169329	0.169161	0.169065	0.169043	0.169081	0.169154
257	26/2/10R3	1.892	0.170819	0.170346	0.169879	0.169417	0.168963	0.168518	0.168079	0.167646	0.167216	0.166796	0.16639	0.165997	0.165612	0.16524	0.164878	0.164523	0.164177	0.163841	0.16351	0.163178	0.16285	0.162525	0.162205	0.161901	0.16162	0.161353	0.161095	0.160849	0.160617	0.160401	0.160208	0.160028	0.159849	0.159658	0.159447	0.159215	0.15895	0.158661	0.158356	0.158047	0.157757	0.157518	0.157347	0.15724	0.157201	0.157223	0.157277
258	26/2/10R4	1.815	0.182504	0.182071	0.181649	0.181237	0.180836	0.180438	0.180038	0.179644	0.179259	0.17888	0.178506	0.178143	0.177788	0.177445	0.177116	0.176799	0.176484	0.176172	0.175864	0.175557	0.175247	0.174939	0.174639	0.174353	0.174084	0.173829	0.173587	0.173356	0.17314	0.172938	0.172756	0.172583	0.172406	0.172216	0.172006	0.171772	0.1715	0.171204	0.170892	0.170576	0.170279	0.17003	0.169848	0.169738	0.169702	0.169722	0.169775
259	26/2/10R5	1.625	0.178095	0.177645	0.177201	0.176763	0.176333	0.175908	0.175483	0.175062	0.174648	0.174246	0.173855	0.173473	0.173096	0.172732	0.172381	0.172039	0.171698	0.171359	0.171022	0.170688	0.170355	0.170023	0.169695	0.169378	0.16908	0.168798	0.168527	0.168267	0.168021	0.167791	0.167587	0.167399	0.167203	0.166985	0.166744	0.166483	0.166191	0.165878	0.165548	0.165211	0.164892	0.164616	0.164408	0.164275	0.164218	0.164217	0.164247
260	19/3/10R1	1.674	0.220056	0.219601	0.219157	0.218714	0.218269	0.217834	0.21741	0.216985	0.216555	0.21613	0.215719	0.215314	0.214906	0.214508	0.214122	0.213733	0.213347	0.212973	0.212599	0.212219	0.211835	0.211448	0.211063	0.210689	0.210332	0.209991	0.209658	0.209327	0.209009	0.208707	0.208419	0.20814	0.207861	0.207572	0.207261	0.206925	0.206557	0.206169	0.205767	0.205358	0.204964	0.204614	0.204329	0.204122	0.203996	0.203934	0.203911
261	19/3/10R4	1.771	0.177219	0.176815	0.176408	0.176002	0.175606	0.17522	0.174836	0.174454	0.174076	0.173707	0.17335	0.173001	0.172664	0.172343	0.172027	0.171717	0.17142	0.171129	0.170836	0.170544	0.170252	0.169958	0.169673	0.1694	0.169142	0.168902	0.168677	0.168462	0.168264	0.168085	0.167924	0.167775	0.167629	0.167464	0.167272	0.167064	0.16683	0.166573	0.166304	0.166033	0.165781	0.165577	0.165442	0.165376	0.165384	0.165452	0.165548
262	19/3/10R6	1.534	0.157022	0.156689	0.156358	0.156029	0.155709	0.155397	0.155089	0.154787	0.154494	0.154211	0.153935	0.15367	0.153418	0.153179	0.152947	0.152719	0.152501	0.152293	0.152089	0.151879	0.151667	0.151458	0.151255	0.151066	0.150899	0.15075	0.150615	0.150495	0.150389	0.150296	0.15022	0.15015	0.150069	0.149975	0.14986	0.149721	0.149548	0.149353	0.149145	0.148927	0.148723	0.148569	0.14849	0.148484	0.148555	0.148688	0.148854
263	13/4/10R1	1.976	0.177515	0.177087	0.176668	0.176257	0.175854	0.175451	0.175052	0.174665	0.17429	0.173918	0.173555	0.173206	0.172862	0.172527	0.172208	0.171897	0.171589	0.171286	0.170986	0.170686	0.170386	0.170091	0.169803	0.169524	0.169255	0.169	0.168758	0.168527	0.168311	0.168108	0.167922	0.167749	0.167575	0.167383	0.167162	0.166917	0.166639	0.166336	0.166022	0.165708	0.165408	0.165146	0.164953	0.164839	0.164802	0.164827	0.164884
264	13/4/10R3	1.944	0.195563	0.195149	0.194742	0.194342	0.193947	0.193554	0.193167	0.192791	0.192421	0.192054	0.191695	0.19135	0.191013	0.190682	0.190355	0.190035	0.189721	0.189414	0.189109	0.188807	0.188505	0.188201	0.187901	0.187612	0.187339	0.18708	0.186833	0.186594	0.186367	0.186155	0.185954	0.185757	0.185555	0.185339	0.185098	0.184839	0.184546	0.184221	0.183875	0.183524	0.183186	0.182889	0.182658	0.1825	0.182421	0.182406	0.182421
265	13/4/10R5	1.681	0.2053	0.204876	0.204457	0.204047	0.203646	0.203245	0.202847	0.202457	0.202074	0.201696	0.201332	0.200978	0.200628	0.200286	0.199954	0.199632	0.199318	0.199014	0.198712	0.198404	0.198094	0.197785	0.197477	0.197179	0.196901	0.196638	0.196382	0.196131	0.195895	0.195678	0.195477	0.195282	0.195077	0.194859	0.194623	0.194366	0.194072	0.193751	0.193413	0.193067	0.192733	0.192442	0.192227	0.192093	0.192036	0.192034	0.192064
266	13/4/10R6	2.068	0.286265	0.285745	0.285233	0.284725	0.28422	0.283718	0.28322	0.282723	0.28223	0.281748	0.281274	0.280798	0.280323	0.279861	0.279405	0.27895	0.278502	0.278056	0.277602	0.277145	0.276692	0.276237	0.275782	0.275333	0.274894	0.274464	0.274043	0.273621	0.273201	0.272798	0.272418	0.272045	0.271672	0.271304	0.270936	0.270541	0.270088	0.269599	0.269096	0.268588	0.268091	0.267637	0.267257	0.26696	0.266743	0.26659	0.266482
267	17/4/10R1	1.779	0.214274	0.21382	0.213372	0.212929	0.212493	0.212063	0.211639	0.211224	0.210809	0.210391	0.209982	0.209592	0.209211	0.208841	0.208483	0.208127	0.207775	0.207435	0.207103	0.206765	0.206421	0.206084	0.205761	0.205449	0.205146	0.204856	0.204584	0.204323	0.204072	0.203838	0.203626	0.203426	0.203224	0.20301	0.202767	0.202496	0.202197	0.201884	0.201561	0.201237	0.200925	0.200651	0.200447	0.200322	0.200272	0.200277	0.200317
268	17/4/10R2	1.788	0.190406	0.189968	0.18954	0.189116	0.188698	0.188283	0.187871	0.187461	0.187057	0.186663	0.186282	0.185908	0.185537	0.185181	0.184836	0.184496	0.184166	0.183842	0.183517	0.183192	0.182867	0.182543	0.182227	0.181925	0.181638	0.181363	0.181104	0.180856	0.180623	0.18041	0.180213	0.180025	0.179838	0.179638	0.179411	0.179162	0.178884	0.178582	0.178263	0.177945	0.177651	0.177403	0.177223	0.177114	0.177079	0.177105	0.177167
269	17/4/10R3	1.696	0.20013	0.199719	0.199309	0.198897	0.198491	0.198092	0.197698	0.197311	0.196927	0.196548	0.196181	0.195823	0.195468	0.195127	0.194801	0.194478	0.194156	0.193839	0.193524	0.193211	0.1929	0.192589	0.192284	0.19199	0.191711	0.19145	0.191203	0.190962	0.190734	0.190525	0.190335	0.190153	0.189967	0.189769	0.189549	0.189306	0.189031	0.188734	0.188423	0.188111	0.187818	0.187569	0.187386	0.18728	0.187249	0.187274	0.187333
270	17/4/10R4	1.812	0.198311	0.197891	0.197476	0.197063	0.196658	0.19626	0.195865	0.195474	0.195085	0.194703	0.194333	0.19398	0.193635	0.193299	0.192969	0.192644	0.192327	0.192017	0.191706	0.191393	0.191084	0.190777	0.190472	0.190176	0.189896	0.189633	0.189384	0.189146	0.188925	0.188724	0.188542	0.188366	0.188188	0.187999	0.187787	0.187552	0.187287	0.187002	0.186707	0.18641	0.186128	0.18589	0.185723	0.185632	0.185613	0.185645	0.185714
271	19/5/10R1	2.296	0.208188	0.207825	0.207469	0.207111	0.206753	0.206401	0.206056	0.205716	0.205381	0.205049	0.204722	0.204403	0.20409	0.203783	0.203484	0.203193	0.202904	0.202616	0.202329	0.202042	0.201754	0.201462	0.201166	0.200877	0.200598	0.200331	0.200074	0.199827	0.199589	0.199359	0.199148	0.198947	0.19874	0.198517	0.198273	0.198003	0.197699	0.197369	0.197016	0.196652	0.196309	0.19601	0.195771	0.195603	0.195512	0.195479	0.195472
272	19/5/10R3	2.334	0.196303	0.195903	0.195512	0.195122	0.194735	0.194356	0.193986	0.193625	0.193273	0.192928	0.192587	0.192252	0.191927	0.191616	0.191313	0.19102	0.190736	0.190458	0.190183	0.189909	0.189634	0.189356	0.189081	0.188816	0.188565	0.188325	0.188101	0.187892	0.187695	0.187507	0.187332	0.187164	0.186991	0.186809	0.186605	0.186374	0.186114	0.18583	0.185518	0.185198	0.184904	0.184657	0.184469	0.184348	0.184298	0.184303	0.184346
273	19/6/10R1	2.603	0.143938	0.143596	0.143253	0.142916	0.142589	0.142272	0.141967	0.141673	0.141385	0.141104	0.140834	0.140578	0.140334	0.140108	0.139897	0.139699	0.13951	0.139332	0.139161	0.138994	0.138831	0.138671	0.138518	0.138379	0.138257	0.138146	0.138053	0.137977	0.13792	0.137881	0.137865	0.137855	0.137835	0.137803	0.137752	0.137677	0.137573	0.13745	0.137308	0.137163	0.137043	0.136972	0.136958	0.137001	0.137109	0.137268	0.13745
274	19/6/10R2	2.456	0.135483	0.135101	0.134719	0.134341	0.133978	0.133626	0.133281	0.132947	0.132623	0.132305	0.131996	0.131703	0.131424	0.131165	0.130916	0.130678	0.130458	0.130254	0.130052	0.129853	0.12966	0.129472	0.129288	0.129117	0.128968	0.128837	0.12872	0.128617	0.128535	0.128472	0.128426	0.128382	0.128335	0.128284	0.128209	0.128101	0.127959	0.127801	0.127625	0.127442	0.127288	0.127186	0.127144	0.12716	0.127242	0.127379	0.127545
275	19/6/10R4	2.875	0.154237	0.153859	0.153485	0.153115	0.152751	0.152398	0.152053	0.151719	0.151393	0.151077	0.150772	0.15048	0.1502	0.149936	0.149686	0.149454	0.149235	0.149023	0.148813	0.148604	0.148398	0.148201	0.148012	0.147833	0.147669	0.147523	0.147396	0.147284	0.147192	0.147117	0.147061	0.14701	0.146955	0.146889	0.146796	0.146675	0.146528	0.146361	0.146172	0.145978	0.145815	0.145699	0.145644	0.145653	0.145727	0.145847	0.145993
276	19/6/10R5	2.888	0.169804	0.169414	0.169027	0.168646	0.168279	0.16792	0.167563	0.167214	0.166876	0.166542	0.166214	0.165903	0.165606	0.165323	0.165048	0.164783	0.164532	0.164291	0.164053	0.163814	0.163578	0.163346	0.16312	0.162905	0.162711	0.162532	0.162364	0.162206	0.162065	0.16194	0.161835	0.16174	0.161638	0.161528	0.161399	0.161241	0.161053	0.160849	0.160624	0.160388	0.160179	0.160023	0.159931	0.159903	0.159939	0.160026	0.160142
277	15/7/10R1	2.792	0.259798	0.259566	0.25934	0.25912	0.258907	0.258696	0.258482	0.25827	0.258064	0.257865	0.257669	0.25748	0.257298	0.257121	0.256944	0.256775	0.256615	0.256458	0.256294	0.256136	0.256004	0.255873	0.255717	0.255553	0.255406	0.255272	0.255144	0.255027	0.254925	0.254835	0.254754	0.254671	0.254579	0.254474	0.254344	0.254189	0.254001	0.253788	0.253555	0.253315	0.253085	0.252895	0.252777	0.252736	0.252772	0.25287	0.253003
278	15/7/10R2	2.422	0.288601	0.288346	0.288086	0.28783	0.287584	0.28734	0.287095	0.286848	0.286604	0.286368	0.286137	0.285909	0.285683	0.285459	0.285243	0.285037	0.284832	0.284622	0.28441	0.284196	0.283985	0.283772	0.28355	0.283334	0.283135	0.28294	0.282748	0.282569	0.282404	0.282246	0.282095	0.281951	0.281803	0.28164	0.281449	0.281234	0.280988	0.280718	0.280425	0.280121	0.279829	0.279587	0.27944	0.279375	0.279367	0.279411	0.279495
279	10/8/10R1	2.766	0.114374	0.113949	0.11354	0.113142	0.112754	0.112374	0.112	0.111636	0.111287	0.110956	0.110634	0.110322	0.110023	0.109753	0.109502	0.109261	0.109035	0.108829	0.108627	0.108424	0.108229	0.108044	0.107866	0.107703	0.107555	0.107422	0.107312	0.107223	0.107156	0.107105	0.107077	0.10706	0.107048	0.107027	0.106978	0.106906	0.106809	0.106692	0.106558	0.106424	0.106311	0.10624	0.106231	0.106283	0.106395	0.106551	0.106728
280	10/8/10R2	2.635	0.0989082	0.0985196	0.0981377	0.0977681	0.0974138	0.0970673	0.0967236	0.0963899	0.0960707	0.0957695	0.0954858	0.0952204	0.0949668	0.0947314	0.0945125	0.0943118	0.0941291	0.0939601	0.0937913	0.0936244	0.0934683	0.0933196	0.0931719	0.0930341	0.0929178	0.0928215	0.0927455	0.0926924	0.0926697	0.0926704	0.0926896	0.092719	0.0927526	0.0927747	0.0927742	0.0927599	0.0927244	0.0926639	0.0925861	0.0925084	0.0924507	0.0924352	0.0924823	0.0925928	0.0927668	0.0929879	0.0932239
281	10/8/10R3	2.76	0.163793	0.163271	0.162757	0.162247	0.161747	0.161258	0.160773	0.160296	0.159833	0.159384	0.158944	0.158519	0.158104	0.1577	0.15731	0.156938	0.156574	0.156217	0.155867	0.15552	0.155176	0.154833	0.154488	0.154153	0.153839	0.15354	0.153254	0.152978	0.152719	0.15248	0.152271	0.152078	0.151883	0.151679	0.151463	0.15123	0.150963	0.150671	0.150367	0.15006	0.149768	0.149519	0.149339	0.149231	0.149193	0.149206	0.149245
282	9/9/10R1	2.378	0.132714	0.132272	0.131842	0.13142	0.131007	0.130599	0.130196	0.1298	0.129413	0.129041	0.128682	0.128333	0.127992	0.12767	0.127367	0.127079	0.126802	0.126534	0.126267	0.126003	0.125747	0.1255	0.125257	0.125025	0.124811	0.124617	0.124439	0.124269	0.124118	0.123992	0.123891	0.123796	0.123698	0.123587	0.123453	0.123297	0.123111	0.122902	0.122681	0.122455	0.122248	0.122086	0.12199	0.121962	0.122	0.122089	0.122208
283	9/9/10R2	2.219	0.135246	0.134838	0.134441	0.134049	0.133667	0.133295	0.13293	0.132574	0.132229	0.131899	0.131581	0.131274	0.130977	0.130701	0.130437	0.130183	0.129944	0.129715	0.129484	0.129255	0.129034	0.128815	0.128596	0.128389	0.128202	0.128034	0.127882	0.127744	0.127627	0.12753	0.127448	0.127376	0.127309	0.127232	0.127129	0.127001	0.126847	0.126668	0.12647	0.12627	0.126093	0.125963	0.125901	0.125907	0.125977	0.126099	0.126254
284	9/9/10R4	2.506	0.140436	0.140019	0.13961	0.13921	0.138821	0.138439	0.138057	0.137683	0.137317	0.136965	0.136628	0.136302	0.135983	0.135681	0.135389	0.135106	0.134834	0.134571	0.134311	0.134055	0.133802	0.133552	0.133307	0.133072	0.132851	0.132647	0.132462	0.132288	0.132127	0.131988	0.131869	0.131757	0.131644	0.131519	0.131371	0.131204	0.131005	0.130777	0.130534	0.130288	0.13006	0.129879	0.129768	0.129728	0.129756	0.129839	0.12995
285	9/9/10R6	2.448	0.125327	0.12492	0.124523	0.124132	0.12375	0.123376	0.123013	0.122659	0.122307	0.121962	0.121636	0.121326	0.121025	0.120743	0.12047	0.120202	0.119948	0.119712	0.119478	0.119242	0.11901	0.118783	0.118562	0.118356	0.118169	0.117994	0.11783	0.117682	0.117555	0.117446	0.117357	0.117281	0.117208	0.117122	0.11701	0.116878	0.116715	0.116527	0.116323	0.11612	0.115938	0.115799	0.115729	0.115728	0.115795	0.115913	0.11606
286	C1	0.979	0.128566	0.128098	0.12764	0.127188	0.126733	0.126287	0.12586	0.125442	0.125025	0.124612	0.124208	0.12382	0.123444	0.123078	0.122724	0.122382	0.122045	0.121712	0.121387	0.121068	0.120747	0.120432	0.12014	0.119871	0.119619	0.119383	0.119168	0.118965	0.118772	0.118592	0.118425	0.118259	0.118082	0.11789	0.117673	0.117422	0.117135	0.116816	0.116475	0.116136	0.115828	0.115567	0.115362	0.115236	0.115188	0.115203	0.115247
287	C2	0.804	0.106759	0.106367	0.105984	0.105606	0.10523	0.104865	0.10451	0.104158	0.103812	0.10348	0.103159	0.102849	0.102553	0.102272	0.102003	0.10174	0.101485	0.101236	0.100991	0.100751	0.100514	0.100282	0.100068	0.0998736	0.0997005	0.0995482	0.0994217	0.0993092	0.0992069	0.0991112	0.0990208	0.0989304	0.0988294	0.0987075	0.0985554	0.0983726	0.0981545	0.0979032	0.0976318	0.09736	0.0971096	0.0969045	0.0967625	0.0967042	0.0967225	0.0968068	0.0969255
288	C3	0.921	0.124956	0.124529	0.124113	0.123707	0.123304	0.122906	0.122511	0.122119	0.121737	0.121367	0.121004	0.12065	0.120305	0.119968	0.119642	0.119328	0.119018	0.11871	0.118409	0.118106	0.117803	0.117511	0.117232	0.116961	0.116707	0.11647	0.11625	0.116041	0.115841	0.115648	0.115468	0.115293	0.115108	0.114906	0.114681	0.114425	0.114135	0.113816	0.113475	0.113129	0.112807	0.112531	0.112314	0.112178	0.112114	0.112112	0.112149
289	C4	0.766	0.118295	0.11789	0.117493	0.117107	0.116722	0.116345	0.115976	0.115614	0.115261	0.114918	0.114583	0.114259	0.113946	0.113647	0.11336	0.113082	0.112813	0.112555	0.112302	0.112045	0.111787	0.111536	0.111302	0.111087	0.110894	0.110721	0.110569	0.110428	0.1103	0.110181	0.11007	0.109956	0.109831	0.109687	0.109512	0.109306	0.109066	0.108792	0.108494	0.108193	0.107922	0.107703	0.107547	0.107468	0.107463	0.107531	0.107633
290	C5	0.917	0.109757	0.109316	0.108886	0.108468	0.108056	0.107653	0.107252	0.106852	0.106463	0.106094	0.105736	0.105388	0.105047	0.104717	0.104401	0.1041	0.103805	0.103516	0.103232	0.102947	0.102666	0.102395	0.102137	0.101895	0.101681	0.101489	0.101317	0.101156	0.101008	0.100871	0.100744	0.100616	0.100477	0.100322	0.10014	0.0999257	0.0996783	0.0993997	0.0991002	0.0988039	0.098535	0.0983096	0.0981425	0.0980558	0.0980427	0.0980958	0.0981848
291	C7	1.053	0.121264	0.120795	0.120333	0.11988	0.119432	0.118993	0.118563	0.118136	0.117718	0.117312	0.116915	0.11653	0.11616	0.1158	0.115447	0.115109	0.114778	0.11445	0.114129	0.113815	0.113502	0.113194	0.112898	0.112614	0.112354	0.112117	0.111898	0.111689	0.111498	0.111319	0.111151	0.110985	0.110811	0.110624	0.110412	0.11017	0.109893	0.109586	0.109259	0.108933	0.108633	0.108378	0.108179	0.108059	0.108015	0.108037	0.108089
292	C8	1.11	0.119086	0.118654	0.11823	0.117814	0.117405	0.117006	0.116611	0.116218	0.11584	0.115479	0.115124	0.114781	0.114456	0.114141	0.113836	0.113548	0.11327	0.112997	0.11273	0.112465	0.112201	0.111944	0.1117	0.111471	0.111268	0.111088	0.110927	0.110778	0.110646	0.110526	0.11041	0.110292	0.110165	0.110024	0.109854	0.109651	0.10941	0.109138	0.108846	0.108552	0.10828	0.108055	0.107889	0.107801	0.107789	0.107844	0.107928
293	C9	0.857	0.0998286	0.099407	0.0989921	0.0985865	0.098187	0.0978009	0.0974247	0.0970556	0.0966982	0.0963534	0.0960151	0.095694	0.0953913	0.0950998	0.0948192	0.0945558	0.0943057	0.0940599	0.0938136	0.0935684	0.0933303	0.0931029	0.0928897	0.0926956	0.092532	0.0923918	0.0922715	0.0921657	0.092079	0.092004	0.0919317	0.0918553	0.091772	0.0916755	0.0915481	0.0913822	0.0911788	0.0909442	0.0906867	0.0904267	0.0901921	0.0900056	0.08988	0.0898355	0.0898677	0.0899684	0.0901004
294	C10	1.202	0.116126	0.115689	0.115264	0.114847	0.11443	0.114022	0.113619	0.11322	0.112832	0.112454	0.112082	0.111728	0.111393	0.111067	0.110752	0.110454	0.110162	0.109867	0.109576	0.109292	0.109013	0.108741	0.108479	0.108228	0.108004	0.107808	0.107629	0.107455	0.107298	0.107159	0.10703	0.106901	0.106764	0.106612	0.106432	0.106223	0.105979	0.105706	0.105413	0.105115	0.104837	0.104604	0.104428	0.104329	0.104303	0.104347	0.104429
295	C11	1.203	0.0363694	0.036173	0.0359874	0.035813	0.0356463	0.0354928	0.0353502	0.0352222	0.0351129	0.035027	0.0349571	0.0349098	0.0348883	0.0348995	0.0349407	0.0350037	0.0350792	0.0351661	0.0352676	0.0353812	0.0355037	0.0356384	0.0357986	0.0359848	0.0362076	0.0364688	0.0367698	0.0370892	0.0374294	0.0377809	0.0381267	0.0384588	0.0387714	0.0390558	0.0393008	0.0395088	0.0396786	0.0398131	0.0399283	0.0400492	0.0401978	0.0403911	0.040639	0.0409597	0.04135	0.0417951	0.042255
296	C12	0.783	0.0277424	0.0275738	0.0274182	0.0272788	0.0271505	0.0270348	0.0269314	0.0268487	0.0267899	0.0267619	0.0267574	0.0267795	0.0268289	0.0269163	0.0270376	0.0271849	0.0273546	0.0275433	0.027745	0.0279584	0.0281856	0.0284273	0.0287002	0.0290111	0.0293692	0.0297678	0.0302143	0.0306903	0.0311918	0.0317005	0.0321964	0.0326705	0.0331123	0.033511	0.0338566	0.0341601	0.0344237	0.0346469	0.0348475	0.0350548	0.03529	0.0355714	0.0359107	0.0363226	0.0368039	0.0373435	0.0378966
297	C13	1.139	0.0341083	0.0339273	0.0337559	0.0335908	0.0334333	0.0332884	0.0331551	0.0330426	0.0329502	0.0328746	0.0328155	0.0327885	0.0327898	0.0328177	0.0328674	0.0329361	0.0330254	0.0331353	0.033256	0.0333831	0.0335226	0.0336783	0.0338602	0.0340705	0.0343189	0.0346019	0.0349225	0.0352646	0.0356316	0.0360115	0.0363827	0.0367332	0.0370575	0.0373488	0.0375956	0.037805	0.0379763	0.0381083	0.0382195	0.0383385	0.0384852	0.0386795	0.0389352	0.0392656	0.0396603	0.0401063	0.0405705
298	C14	0.855	0.0367397	0.0365741	0.0364196	0.036269	0.036129	0.036012	0.0359081	0.0358185	0.035752	0.0357124	0.035689	0.0356937	0.0357296	0.0357951	0.0358872	0.0360103	0.0361579	0.0363186	0.0364895	0.0366742	0.0368727	0.0370857	0.0373287	0.0376063	0.0379305	0.0382973	0.0387077	0.0391416	0.0395985	0.0400616	0.0405105	0.0409394	0.0413355	0.0416861	0.0419877	0.0422526	0.0424755	0.0426554	0.0428146	0.0429795	0.0431698	0.043406	0.0437007	0.0440706	0.0445136	0.0450179	0.0455403
299	C16	0.948	0.0413227	0.0411265	0.0409443	0.0407713	0.0406063	0.0404605	0.0403333	0.0402242	0.0401305	0.0400567	0.040001	0.0399761	0.03998	0.0400115	0.0400715	0.0401593	0.0402625	0.0403788	0.0405144	0.0406632	0.040816	0.0409789	0.0411732	0.0414007	0.0416663	0.0419676	0.0423133	0.0426856	0.0430791	0.0434785	0.0438685	0.0442405	0.0445819	0.0448847	0.0451416	0.0453568	0.045528	0.0456628	0.0457821	0.0459047	0.04605	0.0462448	0.0465001	0.0468261	0.0472208	0.0476759	0.0481502
300	C17	0.767	0.0318814	0.0317235	0.0315746	0.0314337	0.0313026	0.0311893	0.0310896	0.0310056	0.0309394	0.0308957	0.0308735	0.030881	0.0309121	0.0309698	0.0310564	0.0311716	0.0313111	0.0314669	0.0316326	0.0318099	0.0320004	0.0322057	0.0324438	0.0327169	0.0330295	0.0333812	0.0337808	0.0342045	0.0346457	0.0350926	0.0355287	0.0359445	0.0363278	0.0366705	0.0369683	0.0372275	0.037442	0.0376167	0.0377761	0.0379409	0.0381286	0.0383647	0.0386606	0.0390289	0.0394676	0.039965	0.0404814
301	C18	0.842	0.0207753	0.0206203	0.020482	0.0203538	0.0202319	0.0201292	0.0200502	0.0199988	0.0199701	0.0199685	0.0199931	0.0200601	0.0201663	0.0203101	0.0204896	0.0207085	0.020961	0.021237	0.0215301	0.0218396	0.0221676	0.0225165	0.0229044	0.0233348	0.0238223	0.024364	0.0249625	0.0255899	0.0262471	0.0269158	0.0275692	0.0281918	0.0287659	0.0292862	0.0297513	0.0301669	0.0305292	0.0308496	0.0311526	0.0314575	0.0317852	0.0321623	0.0325971	0.0330977	0.0336633	0.0342836	0.0349187
302	C19	1.082	0.0209922	0.0208305	0.0206818	0.0205466	0.0204247	0.020325	0.0202484	0.0201989	0.0201715	0.0201769	0.0202139	0.0202907	0.0204031	0.0205563	0.0207489	0.0209811	0.0212463	0.0215364	0.0218446	0.0221655	0.0224997	0.0228558	0.0232544	0.0236958	0.0241907	0.0247351	0.0253363	0.0259733	0.026641	0.0273139	0.0279714	0.0286049	0.0291926	0.0297249	0.0302011	0.0306281	0.0310017	0.0313312	0.0316398	0.0319487	0.0322768	0.0326486	0.0330786	0.0335744	0.0341256	0.0347199	0.0353234
303	C20	0.786	0.0201124	0.0199654	0.0198295	0.0197086	0.0195999	0.0195114	0.0194462	0.019408	0.0193915	0.0194037	0.0194427	0.0195216	0.0196412	0.0198041	0.0200023	0.0202346	0.0204994	0.0207897	0.0210999	0.0214317	0.0217847	0.0221585	0.0225762	0.0230398	0.0235564	0.0241264	0.0247599	0.025426	0.0261199	0.0268202	0.027497	0.0281419	0.0287438	0.0292922	0.0297805	0.0302198	0.0306075	0.0309519	0.0312808	0.0316143	0.0319671	0.03237	0.0328406	0.0333814	0.0339805	0.0346313	0.0352969
304	C22	1.221	0.0513797	0.0511128	0.0508588	0.0506125	0.0503705	0.0501455	0.0499384	0.049747	0.0495711	0.0494152	0.0492756	0.0491631	0.0490759	0.049012	0.0489746	0.048968	0.0489839	0.0490154	0.0490648	0.0491294	0.0492027	0.0492878	0.0494007	0.0495398	0.0497115	0.0499201	0.0501714	0.0504423	0.0507303	0.0510291	0.0513286	0.0516201	0.0518919	0.0521329	0.0523347	0.0525006	0.0526258	0.0527142	0.052787	0.0528655	0.052966	0.0531109	0.0533138	0.0535868	0.0539239	0.0543126	0.0547152
305	C24	1.062	0.0433466	0.0430979	0.0428592	0.042634	0.0424265	0.0422423	0.042074	0.0419272	0.0418037	0.0417079	0.0416348	0.0415956	0.0415899	0.0416185	0.0416777	0.0417706	0.0418904	0.0420253	0.042173	0.0423362	0.0425155	0.0427141	0.0429473	0.0432148	0.0435287	0.043892	0.0443102	0.0447555	0.0452232	0.0456986	0.0461616	0.0466032	0.0470124	0.0473797	0.047695	0.0479614	0.0481765	0.0483521	0.0485126	0.0486752	0.0488571	0.049085	0.04937	0.0497221	0.0501396	0.0506113	0.0510979
306	C25	1.182	0.0547949	0.0545488	0.0543171	0.0540945	0.0538799	0.0536876	0.0535101	0.0533396	0.0531828	0.0530496	0.052933	0.0528441	0.0527856	0.0527564	0.0527509	0.0527693	0.0528089	0.052866	0.0529374	0.0530197	0.0531127	0.053223	0.0533651	0.0535349	0.0537398	0.0539835	0.054268	0.0545692	0.0548891	0.0552208	0.0555451	0.0558508	0.0561313	0.0563808	0.0565883	0.0567534	0.0568736	0.0569578	0.0570272	0.0571022	0.0572001	0.0573431	0.0575466	0.0578238	0.0581663	0.058564	0.0589806
307	C26	0.875	0.0416257	0.0414052	0.0411985	0.0410009	0.0408168	0.0406545	0.0405021	0.0403599	0.0402402	0.0401528	0.0400869	0.0400489	0.0400403	0.0400642	0.0401173	0.0401985	0.0403029	0.0404261	0.040567	0.0407206	0.0408828	0.0410625	0.0412821	0.0415364	0.041831	0.0421706	0.0425628	0.0429801	0.0434183	0.0438633	0.0442972	0.0447133	0.0450999	0.045445	0.0457404	0.0459932	0.0462017	0.0463719	0.0465269	0.0466898	0.0468754	0.0471033	0.0473889	0.0477495	0.0481801	0.0486672	0.0491706
308	C27	0.756	0.0322041	0.0320301	0.0318644	0.03171	0.0315718	0.0314568	0.0313593	0.031283	0.0312279	0.0311987	0.0311929	0.0312247	0.0312924	0.031397	0.0315341	0.0317004	0.0318884	0.0320928	0.0323121	0.0325455	0.0327924	0.0330567	0.0333584	0.0336997	0.0340908	0.034531	0.0350278	0.0355546	0.0361069	0.0366672	0.0372136	0.0377348	0.0382157	0.0386489	0.0390304	0.0393681	0.0396596	0.0399101	0.0401395	0.0403734	0.0406366	0.0409508	0.0413222	0.0417637	0.0422734	0.042838	0.0434167
309	C28	1.226	0.0466645	0.0464457	0.0462391	0.0460405	0.0458465	0.0456703	0.0455129	0.0453712	0.0452423	0.0451305	0.0450352	0.0449715	0.0449386	0.0449328	0.0449522	0.0450005	0.0450712	0.0451565	0.0452544	0.0453635	0.0454852	0.0456244	0.0457932	0.0459911	0.0462267	0.046498	0.046808	0.0471375	0.0474845	0.0478422	0.0481974	0.048535	0.0488415	0.0491138	0.0493446	0.0495345	0.0496803	0.0497879	0.0498798	0.0499797	0.0501038	0.0502714	0.0504976	0.0507979	0.0511664	0.0515895	0.0520269
310	CE1	1.031	0.0356232	0.0355117	0.0354093	0.0353193	0.03524	0.0351745	0.0351197	0.0350832	0.0350687	0.0350773	0.0351083	0.0351739	0.0352716	0.0354048	0.0355809	0.0357899	0.0360228	0.0362821	0.0365666	0.0368704	0.0372037	0.0375615	0.0379556	0.0383953	0.038891	0.0394248	0.0400084	0.0406226	0.0412469	0.0418748	0.0424925	0.043068	0.0435867	0.0440597	0.0444754	0.0448234	0.045123	0.0453876	0.0456287	0.0458692	0.0461297	0.0464276	0.0467814	0.0472149	0.0477072	0.0482534	0.0488244
311	CE2	0.966	0.0284576	0.0283405	0.028232	0.0281325	0.0280453	0.0279801	0.0279299	0.0278942	0.0278759	0.0278829	0.0279146	0.0279826	0.0280905	0.0282396	0.0284259	0.0286428	0.0288925	0.0291724	0.0294725	0.0297895	0.0301389	0.0305154	0.0309317	0.0313941	0.0319123	0.0324727	0.0330885	0.0337348	0.0343886	0.0350445	0.0356908	0.0362966	0.0368415	0.0373334	0.0377682	0.0381397	0.0384603	0.0387386	0.0389911	0.0392445	0.0395154	0.039819	0.0401785	0.0406162	0.041108	0.041653	0.042226
312	CE3	1.099	0.0321036	0.0319763	0.0318623	0.0317632	0.031673	0.0316006	0.0315435	0.0315033	0.031486	0.0314984	0.0315348	0.0316069	0.0317177	0.0318664	0.0320525	0.0322721	0.0325246	0.0328059	0.033107	0.0334253	0.0337756	0.0341518	0.0345671	0.0350324	0.0355567	0.0361192	0.0367352	0.0373874	0.0380515	0.0387134	0.0393589	0.0399627	0.0405075	0.040998	0.0414279	0.0417907	0.0420972	0.0423603	0.042601	0.04284	0.0430933	0.0433837	0.0437314	0.044155	0.044635	0.045171	0.045735
313	CE4	2.363	0.0680356	0.0677332	0.0674463	0.067173	0.0669022	0.0666437	0.0663959	0.0661538	0.0659252	0.0657189	0.0655263	0.0653481	0.065195	0.0650766	0.0649818	0.0649024	0.0648502	0.064821	0.0647981	0.0647859	0.0647934	0.0648064	0.0648326	0.0648873	0.0649717	0.065073	0.0652043	0.0653574	0.0655241	0.0657082	0.0659112	0.0661155	0.0663098	0.0664857	0.066626	0.0667258	0.0667924	0.0668302	0.0668577	0.0668943	0.0669445	0.0670245	0.0671555	0.0673526	0.0675974	0.0678879	0.0681954
314	CE5	2.568	0.0769139	0.076616	0.0763298	0.0760555	0.0757808	0.0755166	0.07527	0.0750349	0.0748074	0.0745944	0.0743962	0.0742219	0.0740753	0.0739516	0.0738473	0.0737684	0.0737192	0.0736896	0.0736694	0.0736586	0.0736659	0.0736888	0.0737293	0.0737875	0.0738728	0.0739816	0.0741149	0.0742655	0.0744371	0.0746281	0.0748349	0.075044	0.075238	0.0754095	0.0755547	0.0756632	0.0757306	0.0757712	0.0758057	0.0758411	0.0758881	0.0759704	0.0761013	0.0762968	0.076542	0.0768273	0.077129
315	CE6	1.154	0.0228771	0.022718	0.0225732	0.0224444	0.0223226	0.0222176	0.0221335	0.0220767	0.0220414	0.0220282	0.022043	0.0221015	0.0222005	0.0223446	0.0225341	0.0227556	0.0230096	0.0233014	0.0236216	0.0239604	0.0243314	0.0247298	0.0251697	0.0256611	0.0262142	0.0268095	0.0274628	0.0281549	0.0288585	0.0295625	0.0302624	0.0309295	0.0315357	0.0320851	0.0325743	0.0329968	0.0333685	0.0337027	0.0340132	0.0343215	0.0346434	0.0349957	0.0354016	0.0358831	0.0364165	0.0369974	0.0375984
316	CE8	2.696	0.0646788	0.0644032	0.0641425	0.0639007	0.0636615	0.0634368	0.0632333	0.0630424	0.0628585	0.0626923	0.0625471	0.0624305	0.0623449	0.0622904	0.0622635	0.0622641	0.0622954	0.0623522	0.0624282	0.062517	0.0626202	0.0627378	0.0628788	0.0630397	0.0632256	0.0634396	0.0636908	0.0639646	0.0642585	0.0645759	0.0649149	0.0652526	0.0655727	0.0658733	0.06614	0.066359	0.0665432	0.0667078	0.066862	0.0670198	0.0671956	0.0674027	0.0676519	0.0679602	0.0683103	0.0686874	0.0690652
317	CE9	1.093	0.0179604	0.01783	0.0177109	0.0176042	0.0175085	0.0174301	0.0173653	0.0173213	0.0173021	0.0173114	0.0173474	0.0174242	0.0175413	0.0176994	0.0178995	0.0181346	0.0184036	0.0187072	0.019037	0.0193854	0.0197715	0.0201912	0.020651	0.0211577	0.0217285	0.0223456	0.0230183	0.0237231	0.0244351	0.0251467	0.0258473	0.0265066	0.0271014	0.0276383	0.0281153	0.0285271	0.0288869	0.0292087	0.0295067	0.0297985	0.0301056	0.0304508	0.0308505	0.0313261	0.0318575	0.0324384	0.0330424
318	CE10	2.743	0.059574	0.0593076	0.0590539	0.0588124	0.0585771	0.0583557	0.0581438	0.057941	0.0577555	0.0575911	0.0574411	0.057315	0.0572187	0.0571548	0.0571238	0.0571218	0.0571461	0.0571931	0.0572609	0.0573452	0.0574446	0.0575506	0.0576726	0.0578199	0.0579984	0.0582009	0.0584388	0.0587022	0.058987	0.059296	0.0596272	0.0599565	0.060269	0.0605624	0.0608224	0.0610417	0.0612293	0.0613893	0.0615339	0.0616834	0.0618479	0.0620391	0.062274	0.062567	0.0628979	0.0632599	0.0636285
319	CE11	2.433	0.0483222	0.0481121	0.0479147	0.0477307	0.047553	0.0473902	0.0472416	0.0471024	0.0469754	0.0468732	0.0467933	0.0467401	0.0467166	0.0467257	0.0467669	0.0468366	0.0469354	0.0470638	0.0472141	0.0473736	0.0475499	0.047745	0.0479647	0.0482141	0.0485019	0.0488132	0.0491582	0.0495336	0.0499327	0.0503488	0.0507765	0.0511941	0.0515871	0.0519551	0.0522876	0.0525765	0.0528285	0.0530498	0.0532567	0.0534717	0.0537056	0.0539685	0.0542731	0.0546348	0.0550356	0.0554686	0.0559105
320	CE12	2.125	0.0703147	0.0700616	0.0698288	0.0696111	0.0693977	0.0692014	0.0690214	0.068854	0.0687068	0.0685913	0.0684997	0.0684371	0.0684075	0.0684121	0.0684494	0.0685169	0.0686151	0.0687379	0.0688771	0.0690315	0.0692108	0.0694069	0.0696284	0.0698867	0.070191	0.0705272	0.0709108	0.0713273	0.0717552	0.0721879	0.072627	0.0730553	0.0734548	0.0738196	0.0741357	0.0743973	0.0746167	0.0748031	0.0749698	0.0751368	0.0753191	0.0755342	0.0758003	0.0761337	0.0765117	0.076925	0.0773473
321	CE13	2.311	0.0652041	0.064928	0.0646703	0.0644298	0.0641929	0.0639676	0.0637552	0.0635538	0.0633675	0.0632024	0.0630526	0.0629275	0.0628336	0.0627712	0.0627388	0.0627347	0.0627563	0.0627982	0.0628578	0.0629311	0.0630202	0.0631218	0.063244	0.0633905	0.0635678	0.0637703	0.0640079	0.0642712	0.0645548	0.0648546	0.0651673	0.0654761	0.0657661	0.0660331	0.0662685	0.0664603	0.0666117	0.066738	0.0668548	0.0669711	0.0671003	0.0672633	0.067474	0.0677489	0.06807	0.0684265	0.0687947
322	CE14	0.883	0.0375533	0.0373932	0.0372433	0.0371101	0.0369822	0.0368646	0.0367652	0.0366889	0.0366294	0.0365886	0.0365729	0.0365966	0.0366554	0.0367484	0.0368777	0.0370386	0.0372324	0.0374587	0.0377092	0.0379782	0.038279	0.0386082	0.0389818	0.0394057	0.0398846	0.0404	0.0409644	0.0415572	0.0421553	0.042756	0.0433511	0.0439064	0.0443998	0.0448419	0.0452284	0.0455496	0.0458185	0.046051	0.0462649	0.0464783	0.0467053	0.0469679	0.0472891	0.0476921	0.0481555	0.0486733	0.0492134
323	CE16	2.384	0.0579045	0.0576379	0.0573882	0.0571498	0.0569147	0.0566993	0.0565013	0.0563126	0.0561356	0.0559794	0.0558425	0.0557331	0.0556536	0.0556072	0.0555934	0.0556075	0.0556492	0.0557147	0.0557967	0.0558937	0.0560121	0.0561403	0.0562857	0.0564623	0.0566757	0.0569133	0.057187	0.0574842	0.0577968	0.0581284	0.0584785	0.0588274	0.0591608	0.0594688	0.0597364	0.0599625	0.0601566	0.0603206	0.0604676	0.0606176	0.0607836	0.0609819	0.0612245	0.0615218	0.0618577	0.0622296	0.0626124
324	CE17	0.886	0.0257379	0.0255957	0.0254674	0.025355	0.0252517	0.0251615	0.0250881	0.0250429	0.0250226	0.0250264	0.0250568	0.0251298	0.0252415	0.0253913	0.0255821	0.0258065	0.0260653	0.0263617	0.0266873	0.0270354	0.0274239	0.0278442	0.0283049	0.028817	0.0293934	0.0300128	0.0306894	0.0314015	0.0321201	0.0328334	0.0335285	0.0341765	0.0347608	0.0352881	0.0357477	0.0361356	0.0364723	0.0367689	0.0370399	0.0373106	0.0375991	0.0379237	0.0383058	0.038767	0.0392831	0.0398494	0.0404397
325	CE18	0.994	0.0273571	0.0272251	0.027105	0.0269955	0.0268932	0.026809	0.026743	0.0266942	0.0266651	0.0266684	0.0267022	0.0267745	0.026885	0.0270357	0.0272298	0.0274617	0.027727	0.0280246	0.0283503	0.0286965	0.0290764	0.0294885	0.0299493	0.0304638	0.0310416	0.0316619	0.0323353	0.033041	0.0337543	0.0344626	0.035152	0.0357941	0.0363646	0.0368708	0.037313	0.0376865	0.0380033	0.038279	0.0385341	0.0387896	0.0390614	0.0393716	0.0397438	0.0401988	0.04071	0.0412744	0.0418673
326	CE20	0.865	0.0257149	0.0255709	0.0254359	0.0253157	0.0252041	0.0251135	0.0250468	0.0249985	0.0249657	0.0249657	0.0249994	0.0250665	0.0251672	0.025312	0.0255009	0.0257219	0.0259763	0.0262679	0.0265872	0.0269225	0.0272892	0.0276882	0.0281324	0.0286264	0.0291792	0.0297714	0.0304196	0.0311087	0.0318105	0.032506	0.0331817	0.0338139	0.0343855	0.0349019	0.0353562	0.0357427	0.0360751	0.0363651	0.0366331	0.0369035	0.0371903	0.0375126	0.0378921	0.0383459	0.0388517	0.0394108	0.039994
327	CE21	0.817	0.150069	0.149626	0.149193	0.148773	0.148351	0.147936	0.147529	0.147122	0.146721	0.146329	0.145938	0.145558	0.145199	0.144846	0.144495	0.144157	0.143832	0.143509	0.143191	0.142879	0.142566	0.142262	0.141979	0.141707	0.141455	0.141226	0.141014	0.140808	0.140608	0.140412	0.140217	0.140022	0.139816	0.139583	0.139322	0.139027	0.138687	0.138313	0.137929	0.137541	0.137163	0.136828	0.136549	0.136349	0.136225	0.136174	0.136159
328	CE22	0.954	0.137417	0.136959	0.13651	0.136071	0.135628	0.135194	0.134774	0.134353	0.133934	0.133532	0.13314	0.132759	0.132396	0.132042	0.131691	0.131357	0.131036	0.130714	0.130398	0.13009	0.129785	0.129489	0.129213	0.128948	0.128705	0.128488	0.12829	0.128096	0.127912	0.127737	0.127568	0.127398	0.127215	0.127005	0.126764	0.12649	0.126177	0.125829	0.125466	0.1251	0.124745	0.124433	0.124177	0.124	0.123897	0.123873	0.123884
329	CE24	0.935	0.14455	0.14405	0.143558	0.14308	0.142599	0.142122	0.141661	0.141209	0.140759	0.140319	0.139884	0.139454	0.139042	0.138644	0.13825	0.13787	0.1375	0.137133	0.136778	0.136433	0.136085	0.135748	0.135435	0.135132	0.13485	0.134598	0.134366	0.134138	0.133914	0.133695	0.13348	0.13327	0.133046	0.132794	0.132522	0.13222	0.131868	0.131479	0.131078	0.130668	0.130273	0.12993	0.129643	0.12943	0.12929	0.129222	0.129188
330	CE25	0.745	0.136138	0.135728	0.135327	0.134941	0.134552	0.13417	0.133802	0.133433	0.133065	0.132714	0.132375	0.132045	0.131731	0.131428	0.131133	0.130855	0.13059	0.130328	0.130067	0.129813	0.129565	0.129327	0.129112	0.128916	0.128744	0.128596	0.128469	0.128351	0.128242	0.128138	0.128033	0.127927	0.127803	0.127645	0.127453	0.127233	0.126969	0.126663	0.126345	0.126024	0.125712	0.125446	0.125244	0.125118	0.125059	0.125073	0.125123
331	CE26	0.825	0.13134	0.130883	0.130438	0.130006	0.129571	0.129143	0.128732	0.128322	0.127914	0.12752	0.127137	0.126765	0.126412	0.126065	0.125721	0.125395	0.12508	0.124764	0.124456	0.124159	0.123863	0.123574	0.123308	0.12306	0.122835	0.122636	0.122454	0.122274	0.122099	0.121931	0.121764	0.121595	0.121414	0.121209	0.120975	0.120707	0.120392	0.120041	0.119679	0.119314	0.118959	0.11865	0.1184	0.118229	0.118128	0.118097	0.118103
332	CE28	0.912	0.138333	0.137902	0.137484	0.137079	0.136671	0.136266	0.135871	0.135476	0.135087	0.134715	0.134347	0.133986	0.133647	0.133319	0.132995	0.132686	0.132392	0.132096	0.131802	0.13152	0.131238	0.130959	0.130703	0.130467	0.130249	0.130051	0.129876	0.129708	0.129548	0.129394	0.12924	0.129087	0.128922	0.128726	0.128496	0.128234	0.12793	0.127592	0.127246	0.126894	0.126547	0.126242	0.125998	0.125834	0.12574	0.125713	0.125719
333	CE29	1.391	0.115867	0.115403	0.114957	0.114529	0.1141	0.113681	0.113272	0.112863	0.112468	0.112094	0.111723	0.111362	0.111029	0.110716	0.110418	0.110142	0.109879	0.109618	0.109367	0.109129	0.108897	0.108675	0.108475	0.108296	0.108141	0.108009	0.107898	0.1078	0.107717	0.107643	0.107571	0.107502	0.107422	0.107314	0.107175	0.107	0.106785	0.106542	0.10629	0.106035	0.105793	0.105596	0.105455	0.105388	0.105388	0.105455	0.105552
334	CE30	0.774	0.129005	0.128605	0.128217	0.127841	0.127464	0.127096	0.126737	0.126376	0.126021	0.125681	0.125344	0.125016	0.12471	0.124419	0.124131	0.123854	0.123586	0.123319	0.123056	0.122806	0.122561	0.122319	0.1221	0.121906	0.121735	0.121579	0.121441	0.121312	0.121196	0.121088	0.120973	0.120848	0.120712	0.120547	0.120347	0.120116	0.119843	0.119531	0.119208	0.118882	0.118562	0.118286	0.118071	0.117933	0.117868	0.117878	0.117925
335	CC53	2.026	0.0933196	0.0931043	0.0928997	0.0927008	0.0925061	0.0923242	0.0921566	0.0920036	0.0918609	0.0917316	0.0916185	0.0915294	0.0914637	0.0914241	0.0914145	0.091429	0.0914615	0.0915143	0.0915885	0.0916753	0.0917806	0.0919093	0.092067	0.0922482	0.0924627	0.092705	0.092978	0.0932747	0.0935911	0.0939141	0.094234	0.0945397	0.0948169	0.0950602	0.0952646	0.0954238	0.0955416	0.0956294	0.0956988	0.0957573	0.0958245	0.0959273	0.0960773	0.0962918	0.0965607	0.0968725	0.097195
336	CC58	2.255	0.128853	0.128653	0.12846	0.128277	0.1281	0.127932	0.127771	0.127619	0.127476	0.127348	0.127233	0.127139	0.12707	0.127019	0.126987	0.126979	0.126994	0.127021	0.12706	0.127109	0.127171	0.127244	0.127335	0.127446	0.127585	0.127747	0.127935	0.128148	0.128383	0.128624	0.128873	0.129123	0.12935	0.129543	0.129706	0.129835	0.129927	0.129991	0.130039	0.130073	0.130114	0.13019	0.130313	0.130491	0.130716	0.130985	0.131271
337	CC60	1.672	0.152507	0.152271	0.152045	0.151828	0.151616	0.151412	0.151214	0.15102	0.150832	0.150656	0.150498	0.150357	0.15023	0.15012	0.150028	0.14995	0.149889	0.14984	0.149799	0.149771	0.149753	0.149739	0.149743	0.149768	0.149813	0.149877	0.149971	0.150082	0.150205	0.150336	0.150466	0.150587	0.150689	0.150761	0.1508	0.150809	0.150784	0.150726	0.150647	0.15056	0.150484	0.150449	0.150462	0.150543	0.150684	0.150882	0.151108
338	CC61	1.515	0.149048	0.148576	0.148115	0.147657	0.147208	0.146771	0.146338	0.14592	0.145515	0.145116	0.144728	0.144364	0.144016	0.143685	0.143374	0.143078	0.142796	0.14253	0.142276	0.142035	0.141808	0.141592	0.141394	0.141216	0.141067	0.140939	0.140831	0.140741	0.140669	0.140603	0.140539	0.140472	0.140389	0.14028	0.140139	0.139966	0.139762	0.139529	0.139274	0.139013	0.138768	0.138562	0.138408	0.138322	0.138293	0.138319	0.138382
339	CC64	1.417	0.196869	0.196155	0.195446	0.194744	0.19405	0.19336	0.192677	0.192011	0.191355	0.190698	0.19005	0.189415	0.188788	0.188179	0.187583	0.186994	0.186414	0.18584	0.185267	0.184699	0.184138	0.183583	0.183039	0.182509	0.181995	0.181496	0.181012	0.180534	0.18006	0.179595	0.179143	0.178702	0.178263	0.177811	0.177338	0.176839	0.176307	0.175745	0.175168	0.174584	0.174017	0.173496	0.173025	0.172623	0.172295	0.172048	0.171837
340	CC72	1.701	0.129802	0.129547	0.129294	0.129053	0.128824	0.128605	0.128394	0.128195	0.12801	0.127844	0.127696	0.127567	0.12746	0.127379	0.127322	0.127285	0.127268	0.127262	0.127269	0.127289	0.127323	0.127369	0.12744	0.127536	0.127664	0.127821	0.128012	0.128225	0.128456	0.128692	0.128928	0.129153	0.129351	0.129509	0.129627	0.129705	0.129743	0.129746	0.129729	0.129702	0.129686	0.129708	0.129776	0.129914	0.130118	0.130376	0.130652
341	CC83	1.54	0.112115	0.111772	0.111438	0.111117	0.110804	0.110502	0.110209	0.109932	0.109665	0.109416	0.109188	0.10898	0.10879	0.108626	0.108493	0.108382	0.108287	0.108207	0.10814	0.108084	0.108044	0.108022	0.108026	0.108052	0.108114	0.108206	0.108324	0.108456	0.108607	0.108769	0.108929	0.10908	0.109211	0.109312	0.109376	0.109401	0.109388	0.109337	0.109267	0.109199	0.109149	0.109135	0.109171	0.109275	0.109433	0.109643	0.109878
342	CC86	1.228	0.0771039	0.0769218	0.0767503	0.0765886	0.0764339	0.0762902	0.0761596	0.0760497	0.0759574	0.0758819	0.0758224	0.0757886	0.075783	0.0758083	0.0758618	0.0759354	0.076028	0.0761422	0.0762799	0.0764351	0.0766083	0.0767977	0.0770164	0.0772663	0.0775603	0.0778915	0.0782645	0.0786659	0.079084	0.0795018	0.0799133	0.0803113	0.0806741	0.0809916	0.0812627	0.081486	0.0816656	0.081808	0.0819255	0.0820365	0.0821641	0.0823271	0.0825343	0.0828073	0.0831387	0.0835214	0.083922
343	CC93	1.473	0.123885	0.123585	0.123291	0.123014	0.122749	0.122498	0.122263	0.122045	0.121841	0.121654	0.121486	0.121345	0.121231	0.121143	0.12108	0.121039	0.121012	0.120997	0.120999	0.12101	0.121027	0.121059	0.121119	0.121203	0.121323	0.121479	0.121669	0.121877	0.122102	0.122338	0.122572	0.122792	0.122983	0.123144	0.123269	0.123347	0.123381	0.123375	0.123346	0.123316	0.123303	0.123329	0.123402	0.123542	0.123736	0.123978	0.12424
344	CC94	1.589	0.112395	0.112129	0.111869	0.111625	0.1114	0.111193	0.110992	0.110807	0.110648	0.11052	0.110408	0.110319	0.110261	0.110238	0.110244	0.110276	0.110331	0.110398	0.110479	0.110573	0.110672	0.110779	0.110917	0.111088	0.111299	0.111547	0.111838	0.112152	0.112487	0.112831	0.113164	0.113482	0.113772	0.11402	0.114225	0.114389	0.114504	0.114574	0.114622	0.114667	0.114723	0.114812	0.114948	0.115149	0.115403	0.115703	0.116015
345	CC100	1.562	0.143524	0.143156	0.142796	0.14244	0.142096	0.141765	0.141443	0.141134	0.140838	0.140561	0.140307	0.140074	0.139861	0.139673	0.139513	0.13937	0.139242	0.139129	0.139034	0.138946	0.138865	0.138798	0.138753	0.138728	0.138733	0.138764	0.13882	0.138895	0.138984	0.139082	0.139187	0.139291	0.139376	0.139434	0.13946	0.139452	0.139408	0.139329	0.139231	0.139131	0.139048	0.139001	0.138996	0.13905	0.139158	0.139313	0.139485
[truncated: 206 more columns]

## Sheet: Multispecies val
File	Name:	C:\WINISI\PLOS\VAL_ZMUL.CAL	Spectra	and	Constituent	Data	File
File	ID:	Generated	by	ISIscan!
Master	No:	82700312
Instrument	Model:	NIRSystems	5000
Serial	No:	82700312	Samples:	198
Deleted:	118	Constituents:	1
No.	Data	Points:	700	Lab	Basis	Dry	Matter
Segment	1	1100-2498,2
Ref	Sample Number	Nfecal	1100	1102	1104	1106	1108	1110	1112	1114	1116	1118	1120	1122	1124	1126	1128	1130	1132	1134	1136	1138	1140	1142	1144	1146	1148	1150	1152	1154	1156	1158	1160	1162	1164	1166	1168	1170	1172	1174	1176	1178	1180	1182	1184	1186	1188	1190	1192
1	E2 15/6/11	1.624	0.281197	0.280742	0.280296	0.279861	0.279429	0.278999	0.278569	0.278138	0.277713	0.277297	0.276886	0.27648	0.27608	0.27569	0.275306	0.274921	0.274534	0.274153	0.273777	0.273394	0.273006	0.272629	0.272281	0.271944	0.271598	0.271244	0.270896	0.270552	0.270209	0.269877	0.269561	0.269251	0.268934	0.268604	0.268253	0.267874	0.267463	0.267026	0.266572	0.266108	0.265658	0.265254	0.264915	0.264665	0.264496	0.264398	0.26434
2	E1 25/7/11	1.426	0.126503	0.126142	0.12579	0.125452	0.125122	0.124799	0.124481	0.124171	0.123871	0.123584	0.123312	0.123057	0.122811	0.122578	0.122362	0.122163	0.121978	0.121802	0.12163	0.121464	0.121306	0.121161	0.121032	0.120921	0.120834	0.12077	0.120723	0.120681	0.120653	0.120638	0.120629	0.120612	0.120574	0.120511	0.120412	0.120277	0.120107	0.119908	0.119691	0.11947	0.119268	0.11911	0.119017	0.11901	0.119076	0.119208	0.119372
3	E1 16/8/11	1.476	0.12622	0.125819	0.125425	0.125039	0.124661	0.124299	0.123951	0.12361	0.12328	0.122966	0.122663	0.122376	0.122106	0.121857	0.121629	0.121416	0.121213	0.121021	0.120836	0.120653	0.120482	0.120329	0.120194	0.120074	0.119981	0.119909	0.119849	0.119797	0.119765	0.119748	0.119741	0.119731	0.119703	0.119648	0.119559	0.119433	0.119269	0.119076	0.118869	0.118663	0.118476	0.118337	0.118267	0.118278	0.118356	0.118496	0.118671
4	E5 9/9/11	2.609	0.196195	0.195492	0.194801	0.194115	0.193434	0.192769	0.192114	0.191465	0.190823	0.190187	0.189562	0.188951	0.18835	0.187764	0.187193	0.186629	0.186072	0.185528	0.184989	0.184451	0.18392	0.183396	0.182877	0.182369	0.181882	0.181405	0.180932	0.180465	0.18002	0.179599	0.179206	0.178825	0.178446	0.178057	0.177646	0.177211	0.176752	0.176268	0.175766	0.175263	0.174784	0.174352	0.17398	0.173685	0.173462	0.173299	0.173167
5	E1 18/10/11	1.115	0.163411	0.162996	0.16259	0.162193	0.161799	0.161412	0.161031	0.160656	0.160288	0.159928	0.15958	0.159243	0.158912	0.158591	0.158286	0.15799	0.157696	0.157407	0.157126	0.156848	0.156569	0.156296	0.156037	0.155794	0.155568	0.155359	0.155164	0.154974	0.154798	0.15464	0.154497	0.154354	0.154199	0.154026	0.153826	0.153593	0.153322	0.153021	0.152706	0.152391	0.1521	0.151856	0.151676	0.151578	0.151553	0.151593	0.151667
6	E5 10/11/11	1.686	0.261009	0.2603	0.2596	0.258906	0.258219	0.257543	0.256867	0.256192	0.255545	0.254929	0.254305	0.25366	0.253018	0.252388	0.251763	0.251136	0.250509	0.249889	0.249272	0.248647	0.248016	0.247392	0.246774	0.246162	0.245568	0.244987	0.244407	0.243827	0.243252	0.242686	0.242139	0.241602	0.241057	0.240502	0.239935	0.239345	0.238719	0.238064	0.237391	0.236711	0.236047	0.235424	0.234864	0.234387	0.233986	0.233652	0.233356
7	E5 14/6/12	1.681	0.124058	0.123624	0.123198	0.122779	0.12237	0.121972	0.121583	0.121198	0.12082	0.120455	0.120104	0.119767	0.119445	0.119136	0.118841	0.118556	0.118277	0.118011	0.117757	0.117502	0.117247	0.117001	0.116768	0.116544	0.116341	0.116158	0.115992	0.115836	0.115694	0.115562	0.115444	0.115334	0.115212	0.115067	0.114897	0.114701	0.114471	0.11421	0.113934	0.113661	0.113413	0.113208	0.113063	0.113003	0.11302	0.113101	0.11321
8	E1 8/11/12	2.104	0.212504	0.211839	0.211182	0.210527	0.209874	0.209237	0.208612	0.207991	0.207374	0.206763	0.206156	0.20556	0.204977	0.2044	0.203824	0.203256	0.202696	0.202138	0.201576	0.201013	0.200455	0.199901	0.199348	0.1988	0.198267	0.197744	0.197225	0.196714	0.196215	0.19573	0.195266	0.194812	0.194354	0.193888	0.19341	0.192906	0.192367	0.191801	0.191222	0.190641	0.190074	0.189549	0.189092	0.188724	0.188428	0.188194	0.187994
9	M6 C2	1.287	0.128789	0.128295	0.127807	0.127324	0.126852	0.126387	0.125931	0.125489	0.125059	0.12464	0.124235	0.123838	0.123453	0.12308	0.122723	0.122378	0.122042	0.121705	0.121365	0.12103	0.120698	0.120371	0.120054	0.119748	0.119456	0.119183	0.118917	0.118655	0.118407	0.118183	0.117972	0.117768	0.117564	0.117342	0.117096	0.116815	0.116504	0.116169	0.115822	0.115473	0.115138	0.114845	0.114616	0.11447	0.114401	0.114395	0.114434
10	M1 C2	1.645	0.181213	0.180592	0.179977	0.17937	0.178777	0.178191	0.177605	0.17703	0.176471	0.17592	0.175373	0.174832	0.174303	0.173785	0.173275	0.172771	0.172274	0.171778	0.171282	0.170787	0.170291	0.169796	0.16931	0.168836	0.16837	0.167905	0.16744	0.166976	0.166521	0.166086	0.165666	0.165261	0.164862	0.164453	0.164025	0.163567	0.163081	0.162572	0.162048	0.161519	0.161001	0.160523	0.16011	0.159783	0.15954	0.159363	0.159229
11	28/9/09ov4	2.008	0.234461	0.233901	0.233354	0.232812	0.232276	0.231751	0.231227	0.2307	0.23018	0.22967	0.229161	0.228665	0.228185	0.227708	0.227234	0.226773	0.22632	0.225868	0.225424	0.224979	0.224531	0.224085	0.223643	0.223206	0.222786	0.22238	0.221979	0.221583	0.2212	0.22083	0.220483	0.220152	0.219818	0.219478	0.219124	0.218746	0.218333	0.217899	0.217443	0.216977	0.216538	0.216153	0.215834	0.215585	0.215407	0.215285	0.215204
12	9/10/09ov3	2.36	0.201449	0.200887	0.200345	0.199815	0.199283	0.198758	0.198243	0.197727	0.197217	0.196721	0.196235	0.195765	0.195309	0.194861	0.194416	0.193985	0.193564	0.193146	0.192733	0.192328	0.191926	0.191527	0.191136	0.190757	0.190392	0.190039	0.189698	0.189369	0.189057	0.188757	0.188475	0.188209	0.187942	0.187662	0.187361	0.187038	0.186683	0.186306	0.185909	0.185501	0.185122	0.184796	0.18453	0.184333	0.184212	0.184148	0.18412
13	ov3 13/4/11	1.85	0.115042	0.114644	0.114255	0.113876	0.113505	0.113147	0.112801	0.112465	0.112141	0.111836	0.111549	0.111285	0.111036	0.110804	0.110594	0.110409	0.110243	0.110091	0.109952	0.109828	0.109714	0.109614	0.109535	0.109476	0.109444	0.10944	0.10946	0.109492	0.109547	0.109621	0.109703	0.109773	0.109824	0.109858	0.109863	0.109828	0.109751	0.109648	0.109524	0.109387	0.10926	0.109167	0.109132	0.109164	0.109254	0.109385	0.109531
14	ov3 8/4/11	2.385	0.166783	0.166217	0.165657	0.165104	0.164559	0.164029	0.163506	0.162992	0.162491	0.161998	0.161513	0.161045	0.160592	0.160154	0.15973	0.159324	0.15893	0.15855	0.158182	0.157817	0.157451	0.15709	0.156741	0.156405	0.156087	0.155783	0.155493	0.155216	0.154955	0.154713	0.15449	0.154271	0.154043	0.153805	0.153543	0.153249	0.152918	0.152561	0.152183	0.151799	0.151432	0.151106	0.150837	0.150628	0.150477	0.150372	0.150292
15	ov2 3/5/11	2.037	0.0432702	0.0430278	0.0427995	0.042592	0.0424063	0.0422457	0.0421049	0.0419841	0.0418935	0.0418459	0.0418315	0.0418614	0.0419353	0.0420625	0.0422288	0.042441	0.0426959	0.0429874	0.0433042	0.0436515	0.0440271	0.044429	0.0448687	0.0453492	0.0458734	0.046448	0.0470816	0.0477547	0.0484638	0.0491929	0.0499255	0.0506402	0.0513119	0.051939	0.0525084	0.0530244	0.0534877	0.0539166	0.0543171	0.0547021	0.0550949	0.055515	0.0559657	0.0564434	0.0569507	0.0574704	0.0579683
16	ov4 10/5/11	1.68	0.0462471	0.0460463	0.0458596	0.0456813	0.0455077	0.0453478	0.0452059	0.045079	0.044963	0.0448636	0.044784	0.0447318	0.0446993	0.04469	0.0447017	0.0447365	0.0447882	0.0448529	0.044924	0.0450018	0.0450867	0.0451807	0.0452925	0.0454281	0.0455902	0.0457789	0.045996	0.0462294	0.0464754	0.0467309	0.0469934	0.0472495	0.0474764	0.0476706	0.0478268	0.0479461	0.0480178	0.048056	0.0480741	0.0480863	0.04811	0.0481646	0.0482717	0.0484433	0.0486768	0.0489531	0.0492461
17	ov8 5/5/11	2.266	0.0584732	0.0582415	0.0580182	0.0578059	0.0576045	0.0574154	0.0572383	0.0570766	0.0569339	0.0568132	0.0567095	0.0566314	0.0565778	0.0565542	0.0565572	0.0565922	0.0566519	0.0567297	0.056819	0.0569213	0.0570361	0.0571627	0.0573066	0.057472	0.0576631	0.0578809	0.0581268	0.058396	0.0586931	0.0590058	0.0593226	0.0596333	0.0599211	0.0601798	0.0604012	0.0605874	0.0607322	0.0608486	0.0609457	0.0610367	0.0611401	0.0612749	0.0614551	0.0616843	0.0619618	0.0622754	0.0625967
18	ov12 12/5/11	2.18	0.0514483	0.0512868	0.0511352	0.0509929	0.0508599	0.0507396	0.0506301	0.0505325	0.0504543	0.0504019	0.0503677	0.050359	0.0503763	0.0504276	0.0505099	0.0506279	0.0507695	0.0509341	0.0511223	0.0513325	0.0515584	0.0518025	0.0520716	0.0523692	0.052705	0.0530801	0.0534932	0.0539347	0.0544054	0.0548893	0.0553753	0.0558529	0.0563026	0.0567194	0.0570944	0.0574293	0.057721	0.0579818	0.0582143	0.0584322	0.0586589	0.0589136	0.059212	0.0595626	0.059962	0.0603932	0.0608306
19	ov5 12/5/11	1.983	0.0626646	0.0624516	0.0622486	0.0620527	0.0618636	0.0616831	0.0615108	0.0613516	0.0612072	0.061079	0.0609671	0.0608807	0.0608128	0.0607651	0.0607373	0.060732	0.060743	0.0607703	0.060809	0.0608531	0.0609024	0.0609629	0.0610384	0.0611321	0.0612533	0.0614017	0.0615734	0.0617617	0.0619684	0.062188	0.0624189	0.0626478	0.0628539	0.0630338	0.0631835	0.0633022	0.0633787	0.0634211	0.06344	0.0634537	0.0634814	0.06354	0.0636475	0.0638149	0.0640426	0.0643143	0.0646022
20	ov1 25/5/11	1.915	0.0508249	0.0506176	0.0504203	0.0502303	0.0500472	0.0498753	0.0497128	0.0495617	0.0494264	0.0493099	0.0492098	0.0491366	0.0490888	0.0490699	0.0490733	0.0491042	0.0491609	0.0492411	0.0493409	0.0494637	0.0496047	0.0497611	0.0499426	0.0501544	0.0503982	0.0506713	0.0509764	0.0513073	0.0516629	0.0520269	0.0523908	0.0527482	0.0530815	0.0533837	0.0536453	0.0538704	0.0540577	0.054218	0.0543561	0.0544865	0.0546317	0.0548123	0.0550419	0.0553228	0.0556576	0.0560359	0.0564228
21	ov4 17/5/11	1.724	0.0355255	0.035357	0.0351954	0.0350434	0.0348991	0.0347649	0.0346439	0.0345393	0.0344518	0.0343832	0.0343279	0.0342951	0.0342856	0.0343038	0.0343433	0.0344065	0.0344896	0.0345878	0.0346921	0.0348038	0.0349275	0.0350665	0.0352251	0.0354036	0.0356052	0.0358352	0.0360958	0.0363729	0.036665	0.0369677	0.0372699	0.0375573	0.0378146	0.0380431	0.0382352	0.0383881	0.0384889	0.0385545	0.0386021	0.0386428	0.038692	0.0387759	0.0389182	0.0391232	0.0393863	0.0396912	0.0400121
22	ov9 31/5/11	1.979	0.0496323	0.0494301	0.0492412	0.0490725	0.0489098	0.0487426	0.0485865	0.0484553	0.0483397	0.0482343	0.0481386	0.0480638	0.0480134	0.0479948	0.0480004	0.0480328	0.0480892	0.0481684	0.048263	0.0483744	0.0485009	0.0486392	0.048806	0.0490184	0.0492666	0.0495258	0.0497927	0.0500726	0.0503763	0.0506962	0.051019	0.0513354	0.0516322	0.0518978	0.0521213	0.0523096	0.0524593	0.0525827	0.0526826	0.0527684	0.0528695	0.0530079	0.0531904	0.0534283	0.0537278	0.0540637	0.0544069
23	ov13 27/5/11	2.008	0.0417819	0.0415432	0.0413132	0.0410997	0.0409044	0.0407164	0.0405314	0.040362	0.0402103	0.0400757	0.0399577	0.0398614	0.0397873	0.039746	0.039725	0.0397252	0.0397464	0.0397797	0.0398302	0.0399227	0.0400384	0.0401441	0.0402509	0.0403823	0.040545	0.0407375	0.0409572	0.0411924	0.041448	0.0417167	0.0419873	0.0422519	0.0424939	0.0427047	0.0428777	0.0430168	0.0431157	0.0431856	0.0432324	0.0432677	0.0433143	0.0433985	0.0435377	0.0437328	0.0439799	0.0442687	0.0445745
24	ov9 25/5/11	1.949	0.0304503	0.0303311	0.0302208	0.0301215	0.0300356	0.029959	0.0298894	0.0298396	0.0298132	0.0298067	0.029818	0.029861	0.0299327	0.0300423	0.0301842	0.0303569	0.0305579	0.0308052	0.031099	0.0314204	0.0317475	0.032086	0.0324551	0.0328602	0.0333058	0.033791	0.0343124	0.0348563	0.0354199	0.0359891	0.0365487	0.0370879	0.0375847	0.038038	0.0384421	0.0388039	0.0391125	0.0393789	0.03962	0.0398539	0.0400903	0.0403478	0.0406497	0.0410034	0.0414047	0.0418365	0.0422721
25	ov15 12/5/11	2.083	0.05895	0.0587287	0.0585153	0.0583082	0.0581102	0.057923	0.057743	0.0575735	0.0574201	0.0572849	0.0571645	0.057068	0.0569899	0.0569305	0.0568914	0.0568763	0.0568751	0.056885	0.0569041	0.056929	0.0569585	0.0569977	0.0570512	0.0571185	0.0572017	0.0573045	0.0574317	0.0575775	0.0577414	0.0579191	0.0581097	0.0583001	0.0584735	0.0586243	0.058744	0.0588329	0.0588841	0.0589064	0.0589065	0.058898	0.0589007	0.0589361	0.0590209	0.0591587	0.0593469	0.0595749	0.0598242
26	ov10 11/5/11	2.014	0.0539826	0.0537699	0.0535644	0.0533701	0.053188	0.0530169	0.0528536	0.0527053	0.0525789	0.0524733	0.0523813	0.0523145	0.0522724	0.0522562	0.0522609	0.0522932	0.0523473	0.0524137	0.0524853	0.0525662	0.0526593	0.0527682	0.0528971	0.0530458	0.0532211	0.0534271	0.0536626	0.0539188	0.0542007	0.0544992	0.054804	0.0551013	0.0553737	0.0556189	0.0558291	0.056002	0.0561312	0.0562308	0.0563089	0.0563782	0.0564587	0.05657	0.056731	0.0569499	0.0572248	0.0575382	0.057865
27	ov7 11/5/11	1.752	0.04018	0.0399768	0.0397879	0.0396066	0.0394282	0.0392627	0.0391146	0.0389803	0.0388601	0.0387625	0.038682	0.0386226	0.0385874	0.0385839	0.0386007	0.0386359	0.0386886	0.0387579	0.0388334	0.0389124	0.0390016	0.0391065	0.0392278	0.0393686	0.0395371	0.0397327	0.0399548	0.0401983	0.0404645	0.0407398	0.0410114	0.0412712	0.0415065	0.0417165	0.0418925	0.0420303	0.0421193	0.0421769	0.0422163	0.0422487	0.042292	0.0423699	0.0425013	0.0426906	0.0429387	0.0432356	0.0435534
28	ov13 10/5/11	1.912	0.0574012	0.0571591	0.0569238	0.0567025	0.0564991	0.0563059	0.0561141	0.0559338	0.055775	0.0556361	0.0555087	0.0554045	0.0553255	0.0552749	0.0552463	0.0552458	0.0552658	0.0552962	0.0553337	0.0553862	0.055453	0.055532	0.0556297	0.0557491	0.0558919	0.0560615	0.0562644	0.0564915	0.0567394	0.0569996	0.0572675	0.0575316	0.0577747	0.0579898	0.0581661	0.058305	0.0584013	0.0584673	0.0585111	0.0585461	0.0585924	0.0586718	0.0588034	0.0589926	0.0592351	0.0595184	0.0598199
29	ov5 5/5/11	2.058	0.0853361	0.0850342	0.0847467	0.0844705	0.0842053	0.083958	0.083727	0.0835112	0.0833129	0.0831404	0.082993	0.0828785	0.0827926	0.0827477	0.0827374	0.0827621	0.0828152	0.0828956	0.0830013	0.0831389	0.0833035	0.0834928	0.0837155	0.0839704	0.0842596	0.0845906	0.0849666	0.085369	0.085794	0.0862304	0.0866669	0.0870914	0.0874829	0.087835	0.0881366	0.0883945	0.0886068	0.0887853	0.0889355	0.0890742	0.0892236	0.0894024	0.0896238	0.0898924	0.0902062	0.0905506	0.0908989
30	ov11 13/4/11	1.862	0.137486	0.137076	0.136679	0.136288	0.135904	0.13553	0.135164	0.134805	0.134457	0.134126	0.133814	0.133519	0.133231	0.13296	0.132709	0.132473	0.132245	0.132026	0.131812	0.131598	0.131388	0.131189	0.131001	0.130827	0.130674	0.13054	0.13042	0.130308	0.130211	0.130126	0.130053	0.129977	0.129881	0.129765	0.129623	0.129449	0.129234	0.128992	0.128724	0.128445	0.128177	0.127942	0.127761	0.127647	0.127605	0.127621	0.127668
31	CD24	1.87	0.197461	0.196961	0.196476	0.195999	0.195517	0.195046	0.19459	0.194134	0.193685	0.19325	0.192817	0.192396	0.191997	0.191606	0.191212	0.190825	0.190441	0.190049	0.189656	0.189264	0.188863	0.188459	0.18806	0.187663	0.187279	0.186916	0.186565	0.18622	0.185894	0.185587	0.185294	0.185015	0.184739	0.18445	0.184141	0.183809	0.183446	0.183059	0.182655	0.182238	0.181837	0.181486	0.18119	0.180954	0.180782	0.180674	0.180599
32	CD28	3.12	0.177799	0.177274	0.176763	0.17626	0.175754	0.175264	0.174792	0.174319	0.173849	0.173397	0.172953	0.172519	0.172099	0.17169	0.171285	0.170891	0.170501	0.170103	0.169702	0.169303	0.168896	0.168487	0.168089	0.167695	0.167308	0.166941	0.166597	0.166264	0.165944	0.165643	0.16537	0.165123	0.164883	0.164628	0.164354	0.164063	0.163746	0.163407	0.163055	0.162692	0.162341	0.162027	0.161758	0.161544	0.161391	0.161292	0.161211
33	CD38	2.94	0.207187	0.206593	0.20602	0.205458	0.204892	0.204337	0.203794	0.203251	0.202724	0.202216	0.20171	0.201213	0.200737	0.200269	0.199808	0.199365	0.198928	0.198486	0.198041	0.197589	0.197126	0.196667	0.196216	0.195769	0.195339	0.194931	0.194536	0.194152	0.193789	0.193445	0.193131	0.192841	0.192558	0.192267	0.191962	0.191632	0.19127	0.190886	0.190484	0.190072	0.189676	0.189328	0.189034	0.188812	0.188655	0.188552	0.188472
34	CD100	2.46	0.115039	0.114624	0.114228	0.113849	0.113471	0.113109	0.112766	0.112431	0.112111	0.11182	0.111544	0.111287	0.111053	0.110836	0.11063	0.110446	0.110274	0.110095	0.109912	0.10973	0.109545	0.109358	0.109182	0.109024	0.108891	0.108783	0.108711	0.108663	0.108643	0.108645	0.108674	0.10872	0.108771	0.108814	0.108835	0.108829	0.108795	0.108738	0.108662	0.108574	0.108498	0.108464	0.108479	0.108548	0.108665	0.108823	0.108991
35	CD67	2.62	0.150669	0.150283	0.149908	0.149548	0.149192	0.148844	0.148507	0.148174	0.147851	0.147549	0.147256	0.146969	0.146693	0.146426	0.146174	0.14594	0.145709	0.145475	0.145245	0.145017	0.144781	0.144544	0.144315	0.14409	0.143877	0.143684	0.143512	0.143349	0.143202	0.143077	0.142974	0.142882	0.142792	0.142695	0.142578	0.142434	0.142262	0.142072	0.141863	0.141644	0.141446	0.141297	0.141201	0.141169	0.141202	0.141292	0.141405
36	CD111	1.66	0.172049	0.171631	0.17123	0.170841	0.170455	0.170081	0.169717	0.169354	0.168998	0.168658	0.168323	0.168	0.167696	0.167402	0.167113	0.166831	0.166549	0.166269	0.165994	0.165719	0.165434	0.165149	0.164872	0.164602	0.164355	0.164131	0.163918	0.163712	0.163527	0.163368	0.163237	0.163118	0.163001	0.162883	0.162751	0.162593	0.16241	0.162213	0.162002	0.161793	0.161613	0.161482	0.161399	0.161375	0.161418	0.161526	0.161659
37	CD171	1.61	0.198824	0.19831	0.197799	0.197294	0.196793	0.196305	0.195831	0.195359	0.19489	0.194426	0.193963	0.193507	0.193066	0.192634	0.192209	0.191795	0.191381	0.190961	0.190545	0.190129	0.189701	0.189273	0.188855	0.188445	0.188048	0.187666	0.187292	0.186927	0.186577	0.186237	0.185918	0.185618	0.185317	0.185003	0.184677	0.18433	0.183949	0.183542	0.183123	0.1827	0.182297	0.181944	0.18165	0.181425	0.181259	0.181146	0.181058
38	CD165	1.84	0.160151	0.159621	0.159108	0.158605	0.158106	0.157626	0.157163	0.156704	0.15626	0.155836	0.155419	0.155017	0.154641	0.154277	0.153917	0.153573	0.153234	0.152888	0.152538	0.152185	0.151822	0.151462	0.151116	0.150779	0.150459	0.150162	0.149884	0.149621	0.149385	0.149165	0.148961	0.148771	0.148585	0.148383	0.148164	0.147923	0.147648	0.147342	0.147019	0.14669	0.146379	0.146113	0.145899	0.145751	0.14567	0.145645	0.145641
39	CD249	2.09	0.452314	0.451487	0.450675	0.449873	0.449062	0.448263	0.447486	0.4467	0.445909	0.44513	0.44435	0.443569	0.4428	0.44203	0.441256	0.440497	0.43974	0.438969	0.438196	0.437424	0.436641	0.43586	0.435089	0.434313	0.433539	0.432779	0.432018	0.431252	0.430496	0.42976	0.42904	0.428337	0.427642	0.426942	0.426228	0.425498	0.424741	0.423963	0.423167	0.422357	0.421569	0.420833	0.420154	0.419557	0.419048	0.418618	0.418233
40	CD221	2.73	0.206379	0.205849	0.205332	0.204819	0.204301	0.203803	0.20332	0.202832	0.202348	0.201875	0.201407	0.200957	0.200522	0.200081	0.19964	0.19921	0.198781	0.198345	0.197912	0.197476	0.197029	0.196587	0.196151	0.195715	0.195293	0.194888	0.194489	0.194099	0.193727	0.193365	0.193019	0.192689	0.192359	0.192012	0.191646	0.191258	0.190843	0.1904	0.189933	0.189455	0.188996	0.188579	0.188214	0.187923	0.187707	0.187554	0.187428
41	CD212	2.8	0.220318	0.219868	0.219433	0.219005	0.218569	0.218142	0.217728	0.21731	0.216894	0.216491	0.21609	0.215698	0.215323	0.214955	0.214591	0.214238	0.213888	0.213534	0.213184	0.212835	0.212483	0.212139	0.211803	0.211465	0.211136	0.210825	0.210524	0.210233	0.209963	0.209707	0.209468	0.209249	0.209029	0.208794	0.208541	0.208268	0.207965	0.207638	0.207289	0.206934	0.206598	0.2063	0.206048	0.205867	0.205753	0.205693	0.205653
42	CD324	2.51	0.154447	0.154063	0.153688	0.153322	0.152962	0.152615	0.152272	0.151926	0.151589	0.151269	0.150954	0.15065	0.150362	0.150086	0.149819	0.149563	0.149307	0.149053	0.148805	0.148555	0.148299	0.148044	0.147793	0.147547	0.147321	0.14711	0.146909	0.146719	0.146552	0.146404	0.146277	0.146165	0.146056	0.145937	0.145799	0.145642	0.145463	0.145264	0.145048	0.14483	0.144631	0.144468	0.144355	0.144313	0.144332	0.144395	0.144472
43	CD306	2.58	0.16233	0.16191	0.161504	0.161112	0.160718	0.160331	0.159956	0.159585	0.159224	0.158886	0.158556	0.158231	0.157918	0.157621	0.157338	0.157074	0.156819	0.156558	0.156301	0.156049	0.155792	0.155538	0.155299	0.155065	0.154841	0.154633	0.154446	0.154276	0.154129	0.154002	0.153898	0.153814	0.153737	0.153648	0.153537	0.153407	0.153258	0.15309	0.152912	0.152738	0.152582	0.152463	0.15239	0.15237	0.152404	0.152482	0.152576
44	CD276	2.48	0.171808	0.171266	0.170741	0.170228	0.169711	0.169209	0.168725	0.168237	0.167752	0.167286	0.166824	0.166369	0.165931	0.1655	0.165067	0.164644	0.164225	0.163798	0.163374	0.162958	0.162541	0.162123	0.161712	0.161308	0.16092	0.160553	0.160202	0.159856	0.159517	0.159189	0.158875	0.15857	0.158265	0.157944	0.157599	0.157231	0.156834	0.156409	0.155964	0.155515	0.155085	0.1547	0.154375	0.15413	0.15396	0.153859	0.153791
45	CD150	2.55	0.310379	0.310115	0.309855	0.309597	0.30934	0.309089	0.308845	0.308601	0.308358	0.308126	0.3079	0.307679	0.307466	0.307266	0.307069	0.306873	0.306679	0.306488	0.306305	0.306124	0.305932	0.305735	0.305545	0.305365	0.305194	0.305039	0.304902	0.304774	0.304662	0.304565	0.304477	0.304392	0.304298	0.304183	0.304042	0.303879	0.303685	0.303459	0.303208	0.302946	0.302696	0.302486	0.30233	0.302247	0.302238	0.302297	0.302386
46	CD8	3.31	0.252016	0.251446	0.250881	0.250325	0.249775	0.249237	0.248714	0.248198	0.24769	0.247204	0.246732	0.24627	0.245822	0.245392	0.244975	0.244569	0.24417	0.243774	0.243383	0.242993	0.242597	0.242204	0.241826	0.241462	0.241117	0.240795	0.240494	0.240205	0.239937	0.239692	0.239471	0.239266	0.23906	0.238839	0.238593	0.238322	0.23802	0.23769	0.237336	0.236968	0.23661	0.236285	0.236003	0.235783	0.235622	0.235504	0.235392
47	CD204	2.28	0.111225	0.110818	0.11042	0.110037	0.109661	0.109295	0.108943	0.108604	0.108273	0.107957	0.107653	0.107366	0.107096	0.106839	0.106587	0.106347	0.106119	0.105888	0.105654	0.105425	0.105195	0.104963	0.104741	0.104533	0.104342	0.104174	0.104032	0.103905	0.103797	0.103708	0.103635	0.103573	0.103516	0.103448	0.103359	0.103254	0.103123	0.102958	0.10278	0.102605	0.102447	0.102329	0.102269	0.102277	0.102344	0.102468	0.102614
48	CD127	1.8	0.415645	0.41483	0.414033	0.413241	0.412443	0.411663	0.410891	0.410098	0.409311	0.408544	0.40777	0.406998	0.406239	0.405474	0.404702	0.403938	0.403168	0.402386	0.40161	0.400826	0.400018	0.399218	0.398426	0.397622	0.396824	0.396041	0.395249	0.394454	0.393666	0.39288	0.392113	0.391382	0.390662	0.389932	0.38919	0.388425	0.387624	0.3868	0.385958	0.385099	0.384265	0.383483	0.382757	0.382117	0.381567	0.381088	0.380644
49	CD1	1.88	0.31813	0.317417	0.316727	0.316053	0.315367	0.314692	0.314034	0.313371	0.31271	0.312064	0.311417	0.310775	0.310147	0.309516	0.308884	0.308269	0.307661	0.307039	0.306414	0.305789	0.305152	0.304515	0.303888	0.303262	0.302643	0.302038	0.301436	0.300836	0.300251	0.299675	0.299112	0.298573	0.298044	0.2975	0.296941	0.296366	0.295757	0.29512	0.294472	0.293814	0.293171	0.292577	0.292046	0.291595	0.291224	0.290918	0.29064
50	25/6/09R1	4.098	0.152611	0.152188	0.151773	0.151363	0.150964	0.150579	0.150202	0.149836	0.149488	0.149157	0.148837	0.148532	0.148243	0.147978	0.147733	0.14751	0.1473	0.147102	0.146915	0.146742	0.146574	0.14641	0.146256	0.146118	0.145999	0.145901	0.145826	0.145775	0.145755	0.145757	0.145786	0.145833	0.14588	0.145913	0.145923	0.145911	0.145865	0.145799	0.145726	0.145655	0.145601	0.145579	0.145604	0.145677	0.1458	0.145955	0.146114
51	10/7/09R1	3.163	0.172878	0.172373	0.171877	0.17139	0.170913	0.170444	0.169981	0.169525	0.169083	0.168653	0.168229	0.167819	0.167428	0.167056	0.166693	0.166341	0.165998	0.165663	0.165335	0.165011	0.164688	0.164369	0.164061	0.163767	0.163486	0.163216	0.162964	0.162729	0.162512	0.16231	0.162129	0.161964	0.161803	0.161631	0.161437	0.16122	0.160968	0.160686	0.160392	0.160105	0.159841	0.159614	0.159441	0.159329	0.159284	0.15929	0.159319
52	10/7/09R3	2.474	0.227751	0.227255	0.226766	0.226275	0.225791	0.225314	0.224841	0.224376	0.223919	0.223468	0.223023	0.222593	0.222171	0.221756	0.221349	0.22095	0.220559	0.220174	0.21979	0.219403	0.219013	0.218625	0.218244	0.217872	0.21751	0.217158	0.216817	0.216479	0.216152	0.215845	0.215567	0.215298	0.215023	0.21474	0.214442	0.214121	0.213763	0.213379	0.212979	0.212582	0.212206	0.211869	0.211591	0.211389	0.211268	0.211211	0.211182
53	21/9/09R5	2.668	0.166359	0.165938	0.165525	0.165117	0.164713	0.164316	0.163928	0.163552	0.163186	0.16283	0.162483	0.162146	0.161824	0.161521	0.161228	0.160945	0.160675	0.160416	0.160159	0.159906	0.159661	0.159425	0.159195	0.158976	0.158776	0.158593	0.158425	0.158272	0.158136	0.158016	0.157916	0.157824	0.157727	0.157615	0.157474	0.157306	0.157105	0.156875	0.156626	0.156384	0.156166	0.155984	0.155859	0.155803	0.155818	0.155886	0.15598
54	21/9/09R1	2.272	0.179285	0.178863	0.17845	0.178042	0.177639	0.177248	0.176868	0.176494	0.176123	0.175757	0.175401	0.175062	0.174734	0.17442	0.174122	0.173838	0.173562	0.173292	0.173024	0.172765	0.172511	0.172259	0.172018	0.171794	0.171585	0.171391	0.171215	0.171052	0.170906	0.170776	0.170664	0.170562	0.170459	0.170336	0.170175	0.169989	0.16977	0.169521	0.169255	0.168995	0.168758	0.168561	0.168425	0.168359	0.168366	0.168427	0.168515
55	13/4/10R4	1.681	0.262739	0.262245	0.26175	0.26126	0.26078	0.260305	0.259834	0.259368	0.258904	0.258445	0.257998	0.257559	0.257119	0.256688	0.256266	0.255849	0.255434	0.255021	0.254619	0.254238	0.253854	0.253443	0.25302	0.25261	0.252213	0.251826	0.251451	0.25108	0.250712	0.25036	0.250029	0.249703	0.249375	0.249036	0.248673	0.24829	0.247878	0.247439	0.246977	0.246506	0.246052	0.245643	0.245307	0.24505	0.244873	0.244764	0.244699
56	26/2/10R6	1.659	0.161466	0.16105	0.160634	0.160222	0.159821	0.159427	0.159036	0.15865	0.158275	0.157912	0.157557	0.157215	0.156884	0.156564	0.156256	0.155959	0.15567	0.155389	0.155112	0.154841	0.154573	0.154306	0.154043	0.153797	0.153573	0.153364	0.15317	0.152989	0.152828	0.152686	0.15256	0.152443	0.152323	0.152189	0.152031	0.151852	0.151643	0.151411	0.151167	0.150925	0.1507	0.150519	0.150404	0.150361	0.150392	0.150482	0.150601
57	19/3/10R5	1.623	0.186472	0.186066	0.185665	0.185266	0.184873	0.184488	0.184108	0.18373	0.183353	0.182986	0.182635	0.182295	0.181962	0.181642	0.181335	0.181034	0.180741	0.18046	0.180182	0.179898	0.179619	0.179346	0.179073	0.178811	0.178569	0.178343	0.178132	0.177935	0.177757	0.177597	0.17746	0.177334	0.177205	0.177067	0.17691	0.176733	0.176528	0.176307	0.17608	0.175851	0.175643	0.175481	0.175383	0.175355	0.175396	0.175491	0.175616
58	19/6/10R3	2.465	0.158777	0.158414	0.158052	0.157692	0.15734	0.156997	0.156665	0.156347	0.156034	0.155725	0.15543	0.15515	0.154878	0.154619	0.154372	0.154139	0.153919	0.153715	0.153519	0.153323	0.153125	0.152931	0.152743	0.152564	0.152405	0.152267	0.152143	0.152028	0.15193	0.151848	0.151782	0.151722	0.151656	0.151579	0.151481	0.151358	0.151203	0.151023	0.150824	0.150624	0.150446	0.15031	0.15024	0.150238	0.150303	0.150423	0.150571
59	19/5/10R6	2.544	0.175926	0.175544	0.175175	0.174812	0.174453	0.174095	0.17374	0.173397	0.173063	0.172735	0.172417	0.172113	0.171816	0.171535	0.171267	0.17101	0.170759	0.170512	0.170271	0.170036	0.169802	0.169565	0.169332	0.169116	0.168914	0.168722	0.168548	0.168394	0.168255	0.168123	0.168011	0.167917	0.167817	0.167694	0.167547	0.16738	0.167182	0.166957	0.166715	0.166469	0.16624	0.166052	0.165926	0.165865	0.165873	0.165931	0.166014
60	19/5/10R2	2.322	0.198233	0.197846	0.197465	0.197087	0.196716	0.196352	0.195991	0.195635	0.195288	0.194948	0.194622	0.194313	0.194012	0.193715	0.193427	0.193148	0.192878	0.192614	0.19235	0.192084	0.19182	0.191558	0.191299	0.191052	0.190821	0.190601	0.190394	0.190203	0.190021	0.18985	0.189702	0.189565	0.189416	0.189252	0.189069	0.188857	0.188609	0.188341	0.188056	0.187764	0.187486	0.187248	0.187074	0.186971	0.186939	0.186964	0.187017
61	10/8/10R4	2.566	0.140687	0.140308	0.139936	0.139569	0.13921	0.138862	0.138519	0.138183	0.137862	0.137555	0.137254	0.136967	0.136697	0.136444	0.136199	0.135965	0.135743	0.135531	0.135326	0.135126	0.134931	0.13474	0.134554	0.134382	0.134227	0.134086	0.133962	0.133853	0.133761	0.133687	0.133633	0.133588	0.13354	0.133479	0.133394	0.133285	0.133146	0.132988	0.132814	0.132631	0.132464	0.132343	0.132286	0.132299	0.132383	0.132522	0.132686
62	9/9/10R5	2.349	0.143026	0.142618	0.142217	0.141825	0.141444	0.141072	0.140706	0.140349	0.140002	0.139664	0.139335	0.139018	0.138715	0.138431	0.138155	0.137886	0.137629	0.137384	0.137142	0.136899	0.136661	0.13643	0.136202	0.135982	0.135778	0.135593	0.135421	0.135261	0.135123	0.135006	0.134908	0.13482	0.134728	0.134623	0.134501	0.134355	0.134173	0.133974	0.133767	0.133554	0.133354	0.133202	0.133119	0.133105	0.133157	0.133264	0.1334
63	9/9/10R3	2.33	0.131706	0.131249	0.130799	0.130365	0.129942	0.12952	0.129101	0.128698	0.128308	0.127927	0.127559	0.127207	0.126863	0.126536	0.126226	0.12593	0.125643	0.125366	0.125095	0.124825	0.124561	0.124303	0.124049	0.123805	0.123581	0.123372	0.123175	0.122996	0.122844	0.122714	0.122603	0.122505	0.12241	0.122308	0.122187	0.122044	0.121872	0.121679	0.121477	0.121273	0.121088	0.120947	0.120872	0.120866	0.120928	0.121039	0.121174
64	3/2/10R1	1.898	0.176007	0.17555	0.175099	0.174655	0.174217	0.173783	0.173354	0.172935	0.172528	0.172131	0.17174	0.171357	0.170984	0.170626	0.170275	0.169932	0.169598	0.169273	0.168947	0.168621	0.168301	0.167986	0.167674	0.167373	0.167089	0.166822	0.166566	0.16632	0.166091	0.165886	0.1657	0.165517	0.165329	0.165131	0.164909	0.164663	0.164389	0.164091	0.163777	0.163461	0.163163	0.162909	0.162721	0.162605	0.16256	0.162567	0.162608
65	18/11/09R3	2.425	0.190938	0.190463	0.189992	0.189524	0.189068	0.188622	0.188182	0.187752	0.187332	0.186915	0.186508	0.186118	0.185743	0.185383	0.185033	0.184698	0.184373	0.184052	0.183735	0.183422	0.18311	0.182804	0.18251	0.182227	0.181959	0.181711	0.181479	0.181257	0.181051	0.180864	0.180702	0.180552	0.180399	0.180231	0.180034	0.17981	0.179552	0.179275	0.17899	0.178708	0.178447	0.178227	0.178067	0.177977	0.177954	0.17798	0.17803
66	22/5/09R6	2.399	0.247627	0.247189	0.24675	0.24631	0.24588	0.245459	0.24504	0.244629	0.24422	0.243808	0.2434	0.243007	0.242623	0.242246	0.241874	0.241509	0.241152	0.240804	0.240459	0.240108	0.239751	0.239398	0.239054	0.238717	0.238392	0.238079	0.237778	0.237481	0.237188	0.236909	0.236647	0.236392	0.236132	0.235855	0.235552	0.235226	0.234861	0.234463	0.234048	0.233635	0.233242	0.232886	0.23259	0.232367	0.232226	0.232154	0.232114
67	C6	0.826	0.148875	0.148467	0.148068	0.147676	0.147287	0.146908	0.146535	0.146163	0.145798	0.145445	0.145097	0.144758	0.144431	0.144113	0.143804	0.143508	0.143221	0.142935	0.142649	0.142364	0.142084	0.141811	0.141548	0.141302	0.141079	0.140873	0.14068	0.140495	0.140326	0.14017	0.140018	0.139862	0.139697	0.139514	0.139302	0.139057	0.138779	0.138469	0.138136	0.137802	0.137497	0.137238	0.137035	0.136912	0.136869	0.136897	0.136959
68	C15	0.951	0.0176795	0.0175318	0.0173937	0.0172643	0.0171511	0.0170673	0.0170079	0.0169752	0.0169662	0.0169879	0.0170382	0.0171313	0.0172678	0.017455	0.0176836	0.0179449	0.018237	0.0185593	0.0189055	0.0192728	0.0196634	0.0200798	0.0205436	0.0210543	0.0216218	0.0222457	0.0229307	0.0236442	0.0243858	0.0251382	0.0258699	0.0265668	0.0272139	0.0278006	0.0283211	0.0287904	0.029208	0.0295765	0.0299225	0.0302784	0.0306605	0.0310817	0.0315536	0.0320906	0.0326876	0.0333329	0.033989
69	C23	1.047	0.0484146	0.0481658	0.0479319	0.0477104	0.047496	0.0473001	0.0471236	0.0469659	0.0468238	0.0467027	0.0466035	0.0465379	0.0465001	0.0464891	0.0465082	0.046561	0.0466386	0.0467325	0.0468428	0.0469683	0.047107	0.0472618	0.0474507	0.0476791	0.0479584	0.0482785	0.0486411	0.049032	0.0494498	0.0498727	0.0502831	0.0506776	0.051045	0.051373	0.0516524	0.0518889	0.0520802	0.0522332	0.0523715	0.0525146	0.0526771	0.0528836	0.0531502	0.0534882	0.0538891	0.0543397	0.0548044
70	C29	1.179	0.0457377	0.0455171	0.0453089	0.0451156	0.0449287	0.0447518	0.0445928	0.0444578	0.0443385	0.0442391	0.0441632	0.04412	0.0441032	0.0441141	0.0441527	0.0442228	0.0443201	0.0444352	0.0445661	0.0447125	0.0448702	0.0450452	0.04526	0.0455086	0.0457909	0.0461108	0.046478	0.046869	0.0472795	0.0476969	0.0481029	0.0484887	0.0488454	0.0491657	0.0494406	0.0496729	0.0498597	0.0500074	0.0501397	0.0502772	0.050435	0.0506391	0.0509057	0.0512421	0.0516387	0.0520866	0.0525501
71	C21	0.996	0.0458744	0.0456498	0.0454384	0.0452353	0.0450422	0.0448716	0.0447212	0.0445901	0.0444782	0.0443957	0.0443386	0.0443152	0.0443247	0.0443703	0.0444482	0.0445584	0.0446954	0.0448509	0.0450224	0.0452103	0.0454129	0.045637	0.0459072	0.0462195	0.046576	0.0469779	0.0474362	0.0479226	0.0484297	0.0489423	0.0494398	0.0499133	0.0503509	0.0507417	0.0510752	0.0513595	0.0515944	0.0517851	0.0519544	0.052131	0.0523358	0.0525872	0.0528976	0.0532824	0.0537333	0.0542351	0.0547521
72	CE15	0.686	0.0175627	0.0174834	0.0174209	0.0173786	0.0173497	0.01734	0.0173514	0.0173983	0.0174795	0.0175953	0.0177469	0.0179505	0.0182026	0.0185095	0.0188719	0.0192709	0.0197068	0.0201858	0.0206915	0.0212168	0.0217902	0.0224011	0.0230635	0.0237999	0.0246227	0.0254953	0.0264384	0.0274225	0.0283979	0.02935	0.0302615	0.0310962	0.0318372	0.0325001	0.0330743	0.0335583	0.0339774	0.0343416	0.0346705	0.0349966	0.0353406	0.0357216	0.036166	0.0366993	0.0372963	0.0379539	0.0386404
73	CE7	2.678	0.0798042	0.0794506	0.0791098	0.0787899	0.0784723	0.0781644	0.0778769	0.0776057	0.077345	0.0771043	0.0768835	0.0766876	0.076519	0.0763781	0.0762654	0.0761818	0.0761257	0.0760899	0.076072	0.0760676	0.0760752	0.0760944	0.0761352	0.0761978	0.0762911	0.0764129	0.0765674	0.0767452	0.0769467	0.0771665	0.0774018	0.0776386	0.077859	0.0780549	0.0782194	0.0783449	0.0784352	0.0784986	0.0785455	0.0785921	0.0786583	0.0787606	0.0789054	0.0791097	0.0793599	0.0796448	0.0799403
74	CC62	1.839	0.112993	0.112707	0.112431	0.112164	0.111904	0.111656	0.111419	0.111196	0.11098	0.110775	0.110593	0.11044	0.110306	0.110185	0.110091	0.110022	0.109972	0.109937	0.109918	0.109915	0.109933	0.109969	0.110028	0.110109	0.110221	0.110362	0.110533	0.110723	0.110929	0.111141	0.111352	0.111557	0.111742	0.111891	0.111999	0.112068	0.1121	0.112101	0.112078	0.112043	0.112021	0.112034	0.112092	0.112214	0.112389	0.112612	0.112859
75	CE23	0.95	0.130688	0.130246	0.129817	0.129397	0.128971	0.128555	0.128155	0.127756	0.127359	0.126975	0.1266	0.126238	0.125892	0.125557	0.12523	0.124918	0.124618	0.12432	0.124032	0.123752	0.123475	0.12321	0.122967	0.122741	0.122543	0.122367	0.122206	0.122054	0.121911	0.121767	0.121627	0.121488	0.121327	0.121134	0.120919	0.120673	0.120377	0.120042	0.119698	0.11935	0.119015	0.118724	0.118489	0.118332	0.11825	0.118234	0.118249
76	CC98	1.54	0.122034	0.121764	0.121504	0.121249	0.121003	0.120766	0.120535	0.12032	0.120124	0.119947	0.119784	0.119636	0.119509	0.119411	0.11934	0.119286	0.119243	0.119218	0.119211	0.119212	0.119219	0.119243	0.119297	0.119372	0.119476	0.119611	0.119779	0.119965	0.120164	0.12037	0.120575	0.12077	0.120941	0.121083	0.121191	0.121257	0.121282	0.121271	0.12124	0.121207	0.121188	0.121204	0.121264	0.121395	0.121589	0.121836	0.122096
77	CC85	1.455	0.112001	0.111703	0.111415	0.111139	0.110873	0.11062	0.110378	0.110148	0.109927	0.109723	0.109539	0.109377	0.109234	0.109117	0.109027	0.108957	0.108901	0.108858	0.108832	0.10882	0.108818	0.10883	0.108869	0.108931	0.109022	0.109144	0.109298	0.109467	0.109648	0.109836	0.110022	0.110196	0.110348	0.110469	0.110555	0.110599	0.1106	0.110566	0.110511	0.11045	0.110405	0.110399	0.110439	0.110548	0.110719	0.110942	0.111187
78	CE19	3.249	0.0936012	0.0932489	0.0929102	0.0925919	0.0922768	0.0919682	0.091673	0.091386	0.091106	0.0908417	0.0905907	0.0903586	0.0901531	0.0899773	0.0898309	0.0897132	0.0896206	0.0895472	0.0894933	0.0894551	0.0894301	0.0894152	0.0894158	0.0894314	0.0894651	0.0895158	0.0895927	0.0896935	0.0898228	0.0899817	0.0901726	0.0903817	0.0905913	0.0907861	0.0909543	0.0910901	0.0911955	0.0912798	0.0913652	0.09147	0.0915983	0.0917624	0.0919707	0.0922324	0.092531	0.0928579	0.0931891
79	CE27	0.795	0.121721	0.121289	0.120871	0.120464	0.120055	0.119653	0.119265	0.118879	0.118494	0.118123	0.117759	0.117407	0.117078	0.116765	0.116457	0.116158	0.115872	0.11559	0.115319	0.11506	0.114804	0.114548	0.114313	0.114105	0.113925	0.113764	0.113622	0.113491	0.113368	0.113249	0.113128	0.113003	0.112865	0.1127	0.1125	0.112263	0.111987	0.111677	0.111352	0.111024	0.110705	0.110427	0.110209	0.110067	0.109995	0.109998	0.110036
80	C30	1.291	0.0624607	0.0622068	0.0619571	0.0617109	0.0614755	0.0612577	0.0610543	0.060868	0.0606954	0.060539	0.0604004	0.0602863	0.0601943	0.0601309	0.0600934	0.0600768	0.0600785	0.0600962	0.0601258	0.0601654	0.0602169	0.0602825	0.0603711	0.0604832	0.0606292	0.0608083	0.061021	0.0612537	0.0615102	0.0617772	0.0620421	0.062299	0.0625359	0.0627403	0.0629075	0.0630417	0.0631343	0.0631891	0.0632298	0.063279	0.063353	0.0634714	0.0636455	0.0638877	0.0641931	0.0645518	0.0649295
[truncated: 206 more columns]

## Sheet: Mean spectra
	Horse	Red deer	E rabbit	Sheep	Chamois
Wavelengths (nm)	Log (1/R)	Log (1/R)	Log (1/R)	Log (1/R)	Log (1/R)
1100	0.185684	0.180803	0.0818035	0.0862874	0.18474
1102	0.185126	0.180321	0.0815144	0.0859888	0.184324
1104	0.184577	0.179852	0.0812362	0.0857009	0.183915
1106	0.184034	0.179395	0.0809693	0.0854233	0.183511
1108	0.183499	0.178938	0.0807086	0.0851552	0.183115
1110	0.182972	0.178493	0.0804614	0.0848997	0.182726
1112	0.182451	0.178062	0.0802272	0.0846549	0.182342
1114	0.181937	0.177635	0.0800053	0.0844226	0.181965
1116	0.181433	0.177216	0.0797973	0.0842057	0.181596
1118	0.180937	0.176814	0.0796091	0.0840083	0.181235
1120	0.180449	0.176419	0.0794374	0.0838277	0.180883
1122	0.179972	0.176034	0.0792898	0.0836721	0.180542
1124	0.179505	0.175665	0.0791678	0.0835389	0.180211
1126	0.179049	0.175307	0.0790716	0.0834322	0.179895
1128	0.178604	0.174956	0.0789996	0.0833483	0.17959
1130	0.178167	0.174618	0.0789509	0.0832909	0.179296
1132	0.177738	0.174285	0.0789227	0.0832551	0.179011
1134	0.177314	0.173949	0.0789101	0.0832381	0.178733
1136	0.176893	0.173614	0.0789113	0.083235	0.178458
1138	0.176473	0.173281	0.0789239	0.083246	0.178184
1140	0.176057	0.172942	0.0789498	0.0832699	0.177913
1142	0.175646	0.172604	0.0789904	0.0833074	0.177645
1144	0.175242	0.172276	0.0790575	0.0833641	0.177383
1146	0.174851	0.171955	0.079153	0.0834442	0.177133
1148	0.174476	0.171649	0.0792846	0.0835527	0.176899
1150	0.174112	0.171361	0.0794476	0.0836894	0.17668
1152	0.173758	0.171092	0.0796462	0.0838537	0.176476
1154	0.173409	0.170835	0.0798655	0.0840375	0.176285
1156	0.17307	0.170597	0.0801005	0.084243	0.176109
1158	0.172746	0.170378	0.0803439	0.0844621	0.175949
1160	0.17244	0.17018	0.0805864	0.0846869	0.175808
1162	0.172144	0.169997	0.0808157	0.0849056	0.175676
1164	0.171844	0.169818	0.0810181	0.0851016	0.175541
1166	0.171529	0.169627	0.0811869	0.0852702	0.175394
1168	0.171193	0.169418	0.0813154	0.0854015	0.175222
1170	0.170827	0.169188	0.0814015	0.085496	0.175026
1172	0.170431	0.168929	0.0814455	0.0855479	0.174797
1174	0.170007	0.168647	0.0814543	0.0855698	0.174542
1176	0.169567	0.16835	0.0814453	0.0855691	0.174272
1178	0.169123	0.168048	0.0814359	0.0855597	0.174002
1180	0.1687	0.167765	0.0814444	0.0855628	0.173753
1182	0.168321	0.167523	0.0814939	0.0855994	0.173548
1184	0.168005	0.167334	0.0815982	0.0856862	0.173406
1186	0.167771	0.167211	0.0817744	0.0858294	0.173334
1188	0.167614	0.167151	0.0820126	0.0860288	0.173332
1190	0.167521	0.167145	0.0823066	0.0862695	0.173384
1192	0.167464	0.167162	0.0826234	0.0865248	0.173467
1194	0.167419	0.167178	0.082937	0.0867713	0.173555
1196	0.167356	0.167169	0.0832241	0.0869845	0.173622
1198	0.167252	0.167107	0.0834597	0.0871416	0.173645
1200	0.167104	0.166997	0.0836468	0.0872422	0.173619
1202	0.166901	0.166822	0.0837714	0.0872802	0.173534
1204	0.166655	0.166595	0.0838449	0.0872643	0.173396
1206	0.166365	0.16631	0.0838632	0.0871915	0.173201
1208	0.166039	0.165981	0.0838351	0.0870695	0.172956
1210	0.165674	0.165597	0.0837508	0.0868887	0.172652
1212	0.165277	0.165173	0.0836176	0.0866579	0.172299
1214	0.164842	0.164701	0.0834232	0.0863626	0.171886
1216	0.164375	0.164188	0.083172	0.0860144	0.171423
1218	0.163874	0.163637	0.0828615	0.0856078	0.170909
1220	0.163347	0.16306	0.0825018	0.0851585	0.170358
1222	0.162798	0.162458	0.0820969	0.0846699	0.169776
1224	0.162237	0.161849	0.0816617	0.0841634	0.169184
1226	0.16167	0.161242	0.0812064	0.0836459	0.168591
1228	0.161105	0.16064	0.0807419	0.0831305	0.168009
1230	0.160549	0.160054	0.0802736	0.0826276	0.167449
1232	0.160002	0.159485	0.0798062	0.0821377	0.166909
1234	0.159467	0.158933	0.0793455	0.0816672	0.166396
1236	0.158945	0.158399	0.0788924	0.0812144	0.165905
1238	0.158435	0.157883	0.0784492	0.0807808	0.165436
1240	0.157937	0.157383	0.0780207	0.0803661	0.164987
1242	0.157452	0.156899	0.0776059	0.0799731	0.164557
1244	0.156977	0.156429	0.0772063	0.0795978	0.164142
1246	0.156515	0.155974	0.0768256	0.0792426	0.163743
1248	0.156064	0.155531	0.0764617	0.0789045	0.163358
1250	0.155624	0.155103	0.0761144	0.0785843	0.162987
1252	0.155195	0.154689	0.0757859	0.0782797	0.162627
1254	0.154776	0.154287	0.0754726	0.0779911	0.162278
1256	0.154365	0.153897	0.0751748	0.0777168	0.161939
1258	0.153963	0.153519	0.0748945	0.0774584	0.161612
1260	0.15357	0.153149	0.0746302	0.0772132	0.161294
1262	0.153185	0.152789	0.0743785	0.0769803	0.160984
1264	0.152805	0.152436	0.0741388	0.076756	0.16068
1266	0.152431	0.152085	0.0739066	0.0765384	0.16038
1268	0.152059	0.151737	0.0736759	0.076324	0.160083
1270	0.151687	0.151389	0.0734415	0.0761084	0.159787
1272	0.151315	0.151037	0.0731992	0.0758883	0.15949
1274	0.150942	0.150682	0.0729454	0.07566	0.159191
1276	0.150566	0.150322	0.0726796	0.0754236	0.158889
1278	0.150187	0.149956	0.0724031	0.0751796	0.158584
1280	0.149806	0.149587	0.0721155	0.0749286	0.158277
1282	0.149426	0.149214	0.0718221	0.0746735	0.157969
1284	0.149045	0.148839	0.0715267	0.0744184	0.157661
1286	0.148666	0.148464	0.071232	0.0741656	0.157353
1288	0.148291	0.148092	0.0709438	0.073918	0.157047
1290	0.147921	0.147722	0.0706649	0.073679	0.156746
1292	0.147555	0.147356	0.0703976	0.0734508	0.156449
1294	0.147198	0.146996	0.0701459	0.0732378	0.156158
1296	0.146848	0.146643	0.0699119	0.0730397	0.155871
1298	0.146506	0.146297	0.0696962	0.0728587	0.15559
1300	0.146172	0.145959	0.0695019	0.0726947	0.155315
1302	0.145847	0.145628	0.0693272	0.0725497	0.155048
1304	0.145531	0.145304	0.0691729	0.0724235	0.154787
1306	0.145225	0.144987	0.0690399	0.0723185	0.154534
1308	0.144927	0.144678	0.06893	0.0722322	0.154288
1310	0.144639	0.144376	0.0688445	0.072169	0.154049
1312	0.144362	0.144084	0.068783	0.0721265	0.153817
1314	0.144096	0.143801	0.0687472	0.0721103	0.153596
1316	0.143843	0.143527	0.0687413	0.0721204	0.153383
1318	0.143603	0.143264	0.0687673	0.0721611	0.15318
1320	0.143377	0.143012	0.0688269	0.0722313	0.152987
1322	0.143168	0.142776	0.0689247	0.0723395	0.152809
1324	0.142976	0.142556	0.0690618	0.0724813	0.152643
1326	0.142804	0.142358	0.0692454	0.072667	0.152496
1328	0.142652	0.142179	0.0694768	0.0728924	0.152364
1330	0.142523	0.142024	0.069762	0.0731686	0.152254
1332	0.142419	0.141894	0.0701008	0.0734908	0.152165
1334	0.142341	0.141798	0.0705007	0.073871	0.152104
1336	0.14229	0.141734	0.0709615	0.074302	0.152067
1338	0.142266	0.141714	0.0714898	0.0747967	0.152061
1340	0.14227	0.14173	0.0720724	0.0753378	0.152081
1342	0.142303	0.141786	0.0727136	0.0759273	0.152128
1344	0.142355	0.141873	0.0734006	0.0765496	0.152192
1346	0.142421	0.141988	0.074122	0.077191	0.152271
1348	0.142496	0.142121	0.0748641	0.077837	0.152361
1350	0.142576	0.142262	0.0756175	0.0784773	0.152456
1352	0.142653	0.142401	0.0763731	0.0791064	0.152548
1354	0.142722	0.14253	0.0771251	0.0797187	0.15263
1356	0.142779	0.142644	0.0778693	0.0803137	0.152698
1358	0.142816	0.142732	0.0785892	0.0808847	0.152746
1360	0.142829	0.142795	0.0792833	0.0814327	0.152772
1362	0.142813	0.142832	0.0799279	0.0819523	0.152776
1364	0.142767	0.142848	0.0805151	0.0824385	0.152761
1366	0.142696	0.142844	0.0810276	0.0828879	0.152734
1368	0.142605	0.142825	0.0814683	0.0832997	0.152702
1370	0.142495	0.14279	0.0818267	0.0836742	0.152663
1372	0.14237	0.142739	0.0821204	0.0840157	0.152618
1374	0.142233	0.142666	0.0823602	0.0843327	0.152565
1376	0.14209	0.142573	0.0825736	0.0846429	0.152504
1378	0.14196	0.14247	0.0828005	0.0849825	0.152448
1380	0.141862	0.142371	0.0830845	0.0854005	0.152414
1382	0.141814	0.14229	0.0834694	0.0859238	0.152413
1384	0.141839	0.142238	0.0839977	0.0866006	0.152463
1386	0.141937	0.142209	0.0846674	0.0874101	0.152556
1388	0.142112	0.142199	0.0854789	0.0883651	0.152692
1390	0.142361	0.142202	0.0864304	0.0894405	0.152857
1392	0.142696	0.142234	0.0875419	0.090663	0.153062
1394	0.143131	0.142318	0.0888228	0.0920299	0.153331
1396	0.143707	0.142513	0.0903423	0.0935968	0.153709
1398	0.14444	0.14284	0.0920946	0.0953645	0.154226
1400	0.145387	0.143389	0.094164	0.0973916	0.15494
1402	0.14654	0.144152	0.0965255	0.0996722	0.155861
1404	0.14792	0.145181	0.0992299	0.102216	0.157002
1406	0.149502	0.146451	0.102225	0.105003	0.158344
1408	0.151266	0.147955	0.10551	0.107996	0.159842
1410	0.153154	0.149629	0.108998	0.111133	0.161443
1412	0.155127	0.15144	0.112656	0.114368	0.163101
1414	0.157127	0.153319	0.116399	0.117635	0.164759
1416	0.159117	0.15523	0.120169	0.12089	0.166387
1418	0.161075	0.157149	0.123918	0.124091	0.167967
1420	0.162978	0.159047	0.12758	0.127201	0.169495
1422	0.16481	0.160908	0.131106	0.130171	0.170963
1424	0.166566	0.162722	0.134469	0.133005	0.172378
1426	0.168214	0.164443	0.137591	0.13563	0.17371
1428	0.169753	0.166069	0.140482	0.138075	0.174964
1430	0.17115	0.16755	0.143078	0.140286	0.176109
1432	0.172407	0.168895	0.145409	0.14228	0.177141
1434	0.17351	0.170073	0.147432	0.144041	0.178048
1436	0.174469	0.171103	0.149204	0.145585	0.17883
1438	0.175278	0.171965	0.150701	0.146916	0.179487
1440	0.175963	0.17269	0.151994	0.148063	0.180028
1442	0.176527	0.173272	0.153077	0.149043	0.180465
1444	0.176991	0.173731	0.154001	0.149876	0.180804
1446	0.177368	0.174075	0.154786	0.150596	0.181066
1448	0.177668	0.174314	0.155449	0.151205	0.18125
1450	0.177908	0.174468	0.156021	0.151739	0.181382
1452	0.178097	0.174545	0.156518	0.152199	0.181463
1454	0.178249	0.174566	0.156954	0.152611	0.181511
1456	0.17837	0.174538	0.157339	0.152976	0.181535
1458	0.178465	0.174473	0.157686	0.153304	0.181541
1460	0.17853	0.174376	0.157992	0.153591	0.181528
1462	0.178564	0.174258	0.158262	0.153835	0.181492
1464	0.178562	0.174117	0.158482	0.154028	0.181429
1466	0.178521	0.173956	0.158652	0.154162	0.181338
1468	0.178432	0.173776	0.158758	0.154233	0.181217
1470	0.178291	0.173579	0.1588	0.154236	0.181065
1472	0.178103	0.173376	0.158776	0.154177	0.180889
1474	0.177868	0.173171	0.158682	0.15405	0.18069
1476	0.177595	0.172969	0.158528	0.153871	0.180477
1478	0.177284	0.17278	0.158309	0.153637	0.180251
1480	0.176942	0.1726	0.158037	0.153362	0.180016
1482	0.176574	0.172433	0.157713	0.153052	0.179775
1484	0.176185	0.17227	0.157348	0.15271	0.17953
1486	0.175776	0.172104	0.156939	0.15234	0.179277
1488	0.175346	0.171921	0.156493	0.151944	0.179006
1490	0.174889	0.171703	0.156	0.151517	0.17871
1492	0.174398	0.171441	0.155459	0.151055	0.178382
1494	0.173873	0.171124	0.154862	0.150554	0.178018
1496	0.173313	0.17074	0.154205	0.150001	0.177612
1498	0.172717	0.170295	0.153497	0.149403	0.177161
1500	0.172083	0.169789	0.152737	0.148769	0.176659
1502	0.171417	0.169242	0.151932	0.148107	0.176118
1504	0.170725	0.168673	0.151106	0.147412	0.175557
1506	0.170021	0.168078	0.150256	0.146678	0.174987
1508	0.169309	0.167435	0.149358	0.145915	0.17439
1510	0.168574	0.166751	0.148414	0.145135	0.17375
1512	0.167819	0.166053	0.147456	0.144348	0.173095
1514	0.167067	0.165354	0.146505	0.143568	0.172442
1516	0.166326	0.164659	0.145565	0.142799	0.171794
1518	0.165605	0.163983	0.144659	0.142058	0.171164
1520	0.164908	0.163327	0.143792	0.141347	0.17055
1522	0.164242	0.162699	0.142975	0.140672	0.16996
1524	0.163611	0.1621	0.142208	0.140039	0.1694
1526	0.163007	0.161534	0.1415	0.139444	0.16885
1528	0.162424	0.160998	0.140842	0.138889	0.168304
1530	0.161873	0.160479	0.14022	0.138374	0.167794
1532	0.161369	0.159978	0.13964	0.137895	0.167336
1534	0.160904	0.159508	0.139122	0.13744	0.166904
1536	0.160466	0.159085	0.138665	0.137014	0.166489
1538	0.160047	0.158688	0.138237	0.13661	0.166086
1540	0.159641	0.158308	0.137831	0.136223	0.165692
1542	0.159247	0.157941	0.137438	0.135846	0.165303
1544	0.158859	0.157583	0.137053	0.13547	0.164918
1546	0.158474	0.157235	0.136669	0.135087	0.164534
1548	0.158092	0.156895	0.136282	0.134703	0.164154
1550	0.157715	0.156565	0.135887	0.13432	0.163776
1552	0.157341	0.156246	0.135492	0.133941	0.163408
1554	0.156976	0.155938	0.135099	0.133571	0.163056
1556	0.156621	0.155642	0.134712	0.133215	0.162721
1558	0.156277	0.155358	0.134337	0.132875	0.1624
1560	0.155942	0.155088	0.133979	0.132551	0.162093
1562	0.155616	0.154827	0.133635	0.132239	0.161797
1564	0.155298	0.154572	0.133299	0.131939	0.161508
1566	0.154984	0.154319	0.132969	0.131646	0.161222
1568	0.154668	0.154061	0.132638	0.131352	0.160932
1570	0.154345	0.153792	0.132301	0.131052	0.160631
1572	0.154011	0.153509	0.131952	0.130739	0.16032
1574	0.153664	0.153209	0.131585	0.130408	0.159993
1576	0.153302	0.152891	0.131194	0.130061	0.159652
1578	0.152919	0.152553	0.130773	0.129689	0.15929
1580	0.152512	0.152196	0.130316	0.129289	0.158908
1582	0.152073	0.151813	0.12981	0.128849	0.158501
1584	0.151603	0.151408	0.12925	0.128367	0.15807
1586	0.151094	0.150972	0.128616	0.127834	0.157613
1588	0.150545	0.150505	0.127907	0.127246	0.157125
1590	0.149958	0.150009	0.127125	0.126608	0.156609
1592	0.149329	0.149477	0.126261	0.12591	0.156057
1594	0.148666	0.148918	0.125338	0.125165	0.15548
1596	0.147975	0.148335	0.124355	0.124377	0.154884
1598	0.147265	0.147734	0.123327	0.123556	0.154277
1600	0.146538	0.147123	0.122266	0.122715	0.153662
1602	0.1458	0.146504	0.121181	0.121856	0.153039
1604	0.145058	0.145885	0.120088	0.120991	0.152418
1606	0.14432	0.145275	0.118994	0.120127	0.151802
1608	0.143586	0.144675	0.117904	0.119269	0.151194
1610	0.142864	0.144093	0.116828	0.118426	0.1506
1612	0.142156	0.143531	0.115771	0.1176	0.150023
1614	0.141464	0.142992	0.114742	0.116795	0.149464
1616	0.140793	0.142481	0.113746	0.116021	0.148929
1618	0.140144	0.141994	0.11278	0.115274	0.148418
1620	0.139518	0.141535	0.111853	0.114558	0.14793
1622	0.138915	0.141102	0.110964	0.113875	0.147468
1624	0.138333	0.140692	0.110113	0.113219	0.147025
1626	0.137775	0.140306	0.1093	0.112596	0.146604
1628	0.137237	0.139939	0.10852	0.111999	0.146199
1630	0.13672	0.139595	0.107775	0.111432	0.145805
1632	0.136219	0.139269	0.107061	0.110893	0.145422
1634	0.135736	0.138966	0.106381	0.110383	0.145047
1636	0.135275	0.138691	0.105737	0.109913	0.144685
1638	0.134838	0.138447	0.105131	0.109479	0.144337
1640	0.134434	0.138253	0.104579	0.109098	0.144017
1642	0.134072	0.138116	0.104082	0.108773	0.143737
1644	0.133759	0.138051	0.103654	0.108512	0.143505
1646	0.133506	0.138071	0.103311	0.10833	0.143342
1648	0.133317	0.138179	0.103055	0.108227	0.143248
1650	0.133205	0.138393	0.102901	0.108224	0.143241
1652	0.133172	0.138702	0.102852	0.108324	0.143323
1654	0.133224	0.139107	0.102926	0.108533	0.143498
1656	0.133359	0.139597	0.103117	0.108864	0.143776
1658	0.133567	0.140156	0.103419	0.109301	0.144137
1660	0.133843	0.140766	0.103817	0.10984	0.144571
1662	0.134169	0.141401	0.104282	0.110453	0.145065
1664	0.134529	0.142042	0.104796	0.111119	0.145602
1666	0.134902	0.142673	0.10533	0.11181	0.146168
1668	0.135271	0.143286	0.105872	0.112506	0.146748
1670	0.135618	0.143876	0.106404	0.113182	0.147328
1672	0.135929	0.144442	0.106923	0.113824	0.147898
1674	0.136185	0.144973	0.107412	0.114413	0.148441
1676	0.136357	0.145439	0.107839	0.114913	0.148915
1678	0.136424	0.145813	0.108169	0.115307	0.149297
1680	0.136364	0.146046	0.108359	0.115558	0.149552
1682	0.136206	0.146165	0.108427	0.115694	0.149704
1684	0.136029	0.146236	0.108434	0.115781	0.149832
1686	0.135963	0.146402	0.108509	0.115934	0.150079
1688	0.136092	0.14675	0.108744	0.116232	0.150523
1690	0.136465	0.147348	0.109207	0.116732	0.151215
1692	0.137004	0.148117	0.109834	0.117382	0.152089
1694	0.1376	0.148966	0.11054	0.118094	0.153039
1696	0.138165	0.149817	0.111231	0.118778	0.153994
1698	0.138698	0.150674	0.111893	0.119416	0.154962
1700	0.139274	0.151615	0.112579	0.120058	0.15602
1702	0.140011	0.152736	0.113388	0.120822	0.157284
1704	0.140983	0.154085	0.114395	0.121788	0.158786
1706	0.142209	0.155663	0.115631	0.123033	0.160539
1708	0.143602	0.15737	0.117036	0.124475	0.162425
1710	0.145031	0.159078	0.118516	0.126007	0.164306
1712	0.146379	0.160671	0.119968	0.127511	0.166054
1714	0.147578	0.162091	0.12132	0.128911	0.167612
1716	0.148567	0.163259	0.122485	0.130126	0.168914
1718	0.149357	0.164203	0.123448	0.131147	0.169981
1720	0.149937	0.164887	0.124144	0.131938	0.170816
1722	0.150295	0.165279	0.124541	0.13245	0.171383
1724	0.150436	0.165381	0.124652	0.132701	0.171691
1726	0.1503	0.165095	0.124398	0.132618	0.171638
1728	0.149845	0.164414	0.123812	0.132177	0.171123
1730	0.149026	0.163327	0.122901	0.131377	0.170102
1732	0.147803	0.161824	0.121676	0.130185	0.168495
1734	0.146313	0.160088	0.120274	0.128761	0.166503
1736	0.144694	0.158269	0.118819	0.127235	0.164332
1738	0.14313	0.156549	0.117456	0.125777	0.162243
1740	0.141774	0.155066	0.116294	0.124521	0.160445
1742	0.140724	0.153925	0.115426	0.123553	0.159051
1744	0.14	0.153119	0.114843	0.122901	0.158105
1746	0.139607	0.152653	0.114575	0.122564	0.157572
1748	0.139543	0.15251	0.114623	0.122559	0.157434
1750	0.139755	0.152595	0.114931	0.122824	0.157596
1752	0.140198	0.152855	0.115477	0.12332	0.15798
1754	0.140788	0.153187	0.116172	0.123974	0.158486
1756	0.141442	0.153507	0.116942	0.124691	0.159006
1758	0.14208	0.153735	0.117706	0.125393	0.159456
1760	0.142609	0.153796	0.118377	0.125978	0.15972
1762	0.142976	0.153655	0.118907	0.126401	0.159748
1764	0.1431	0.153253	0.119224	0.126586	0.159464
1766	0.142977	0.152621	0.119325	0.126523	0.158859
1768	0.142635	0.151799	0.11922	0.126249	0.158001
1770	0.142118	0.150842	0.118943	0.125791	0.156957
1772	0.141503	0.149827	0.118557	0.125231	0.155844
1774	0.140846	0.148812	0.118103	0.124619	0.154739
1776	0.140179	0.147834	0.117616	0.123989	0.153689
1778	0.139528	0.146917	0.117125	0.12337	0.152716
1780	0.138925	0.146104	0.116668	0.122794	0.15185
1782	0.138398	0.145419	0.116274	0.122292	0.15112
1784	0.137973	0.144881	0.115969	0.121887	0.150543
1786	0.13767	0.144514	0.115771	0.121598	0.150135
1788	0.137467	0.144275	0.115649	0.121402	0.149869
1790	0.137338	0.144132	0.115576	0.121268	0.149705
1792	0.137244	0.144039	0.115513	0.121156	0.149599
1794	0.137144	0.143948	0.115424	0.121024	0.149498
1796	0.137014	0.143832	0.115289	0.120852	0.149373
1798	0.136841	0.143675	0.115104	0.120628	0.149201
1800	0.136628	0.143481	0.114879	0.120365	0.148985
1802	0.136383	0.143258	0.114626	0.120075	0.148736
1804	0.136116	0.143015	0.114358	0.119767	0.148458
1806	0.135835	0.142759	0.11408	0.119448	0.148167
1808	0.135547	0.142496	0.113799	0.119125	0.147865
1810	0.135255	0.142224	0.113515	0.118798	0.147555
1812	0.134951	0.141938	0.113218	0.11847	0.14723
1814	0.134629	0.141624	0.112897	0.118127	0.146881
1816	0.134282	0.141287	0.112557	0.117748	0.1465
1818	0.133905	0.140924	0.112203	0.117333	0.146083
1820	0.133486	0.140511	0.111805	0.116882	0.145622
1822	0.133018	0.140052	0.111337	0.116383	0.145111
1824	0.132496	0.139538	0.110788	0.115822	0.14454
1826	0.131913	0.138942	0.110148	0.115187	0.1439
1828	0.131271	0.138285	0.109434	0.114489	0.143214
1830	0.130594	0.137595	0.108666	0.113747	0.142515
1832	0.129925	0.136909	0.10788	0.112999	0.141831
1834	0.129291	0.136258	0.107107	0.112281	0.141196
1836	0.128719	0.135664	0.106381	0.11162	0.140633
1838	0.128234	0.135146	0.105736	0.111055	0.140142
1840	0.1278	0.134664	0.105147	0.110563	0.139683
1842	0.127371	0.134183	0.104579	0.1101	0.139225
1844	0.126914	0.133662	0.103996	0.10963	0.138734
1846	0.12645	0.133126	0.10342	0.10917	0.138229
1848	0.126033	0.132625	0.102911	0.108778	0.137768
1850	0.125734	0.132227	0.102544	0.108526	0.137415
1852	0.125599	0.131966	0.102357	0.108461	0.137219
1854	0.12563	0.13184	0.102358	0.108591	0.137177
1856	0.125828	0.131845	0.102551	0.108927	0.137279
1858	0.126148	0.131937	0.102895	0.109432	0.13749
1860	0.126549	0.132076	0.10335	0.110056	0.137765
1862	0.127008	0.132233	0.103892	0.11077	0.13808
1864	0.127509	0.132388	0.104493	0.11155	0.138419
1866	0.128075	0.132552	0.105175	0.112431	0.138801
1868	0.128763	0.132764	0.10602	0.113499	0.139271
1870	0.129636	0.133081	0.107109	0.114851	0.1399
1872	0.130746	0.133554	0.108515	0.116555	0.140736
1874	0.132143	0.134228	0.110297	0.118651	0.141817
1876	0.133854	0.135117	0.112446	0.121153	0.143184
1878	0.135887	0.136216	0.114963	0.124044	0.144828
1880	0.138303	0.137566	0.117918	0.127379	0.146788
1882	0.141168	0.139213	0.121368	0.131263	0.149146
1884	0.14452	0.141186	0.125359	0.13572	0.151916
1886	0.148457	0.14358	0.130035	0.140855	0.155172
1888	0.153028	0.146438	0.135433	0.146728	0.158991
1890	0.158219	0.149762	0.141531	0.153269	0.163336
1892	0.16403	0.153585	0.148351	0.16045	0.168204
1894	0.170372	0.157857	0.155762	0.16815	0.173545
1896	0.17715	0.16252	0.163671	0.176254	0.179272
1898	0.184251	0.16751	0.171986	0.184672	0.185296
1900	0.191516	0.17272	0.18053	0.193241	0.191509
1902	0.198808	0.178031	0.189157	0.201833	0.19779
1904	0.205929	0.183262	0.197593	0.210208	0.203957
1906	0.212679	0.188226	0.205552	0.218121	0.209854
1908	0.218943	0.192817	0.212927	0.225438	0.215337
1910	0.224641	0.196936	0.219593	0.232085	0.22034
1912	0.229719	0.200518	0.225472	0.238036	0.224827
1914	0.234149	0.203539	0.230595	0.243252	0.228718
1916	0.237977	0.206037	0.234999	0.247814	0.232079
1918	0.241194	0.208006	0.238652	0.251718	0.234907
1920	0.243788	0.209449	0.241567	0.254922	0.237165
1922	0.245823	0.210459	0.243836	0.257536	0.238947
1924	0.247301	0.211047	0.245429	0.259535	0.240253
1926	0.248215	0.211224	0.246343	0.260899	0.24109
1928	0.248619	0.21107	0.246666	0.261683	0.241496
1930	0.248558	0.21062	0.246437	0.261934	0.241525
1932	0.248061	0.209916	0.245684	0.261684	0.241212
1934	0.247161	0.208998	0.244476	0.26095	0.240566
1936	0.245935	0.207922	0.242892	0.259836	0.23967
1938	0.24442	0.206717	0.240971	0.258383	0.238551
1940	0.242661	0.205415	0.238781	0.256637	0.237235
1942	0.240722	0.204061	0.236402	0.254686	0.235776
1944	0.238636	0.202666	0.233867	0.252566	0.234201
1946	0.23645	0.201258	0.231231	0.25033	0.232543
1948	0.234192	0.199848	0.228527	0.248001	0.23082
1950	0.231899	0.198454	0.225793	0.24562	0.229063
1952	0.229592	0.197091	0.223057	0.24321	0.227288
1954	0.227288	0.195767	0.220338	0.240784	0.225508
1956	0.225011	0.194492	0.217658	0.238366	0.223744
1958	0.222762	0.193266	0.215017	0.235957	0.221999
1960	0.220559	0.192109	0.212434	0.23358	0.220286
1962	0.218405	0.19102	0.209911	0.231242	0.218615
1964	0.216307	0.19	0.207452	0.228952	0.216991
1966	0.214272	0.189056	0.205066	0.226715	0.21542
1968	0.212293	0.188178	0.202744	0.224535	0.213899
1970	0.210369	0.187348	0.200485	0.222407	0.212421
1972	0.208484	0.186548	0.198271	0.220315	0.210973
1974	0.206633	0.185768	0.196102	0.218256	0.209551
1976	0.204808	0.184996	0.193966	0.216223	0.208147
1978	0.203006	0.18423	0.191872	0.214216	0.206763
1980	0.201233	0.183473	0.18983	0.212236	0.205403
1982	0.199494	0.182736	0.18784	0.210288	0.204069
1984	0.197809	0.182035	0.185923	0.208388	0.202779
1986	0.19618	0.181377	0.18409	0.206543	0.201538
1988	0.194621	0.180783	0.182366	0.204771	0.200362
1990	0.193147	0.180267	0.180759	0.203087	0.199261
1992	0.191766	0.179833	0.179277	0.201496	0.198239
1994	0.190486	0.179489	0.177935	0.20001	0.197302
1996	0.189317	0.179251	0.176743	0.198634	0.196455
1998	0.188275	0.179126	0.175712	0.197378	0.195712
2000	0.187353	0.179109	0.174848	0.196241	0.195068
2002	0.186559	0.179214	0.174157	0.195239	0.19453
2004	0.185913	0.179463	0.173653	0.194385	0.194106
2006	0.185409	0.179846	0.173339	0.193677	0.193802
2008	0.185045	0.180378	0.17323	0.193125	0.193619
2010	0.184827	0.181066	0.173323	0.192733	0.193557
2012	0.184779	0.181938	0.17365	0.192531	0.193643
2014	0.184893	0.18299	0.174202	0.192519	0.193883
2016	0.185184	0.184235	0.174989	0.19271	0.194296
2018	0.18567	0.185685	0.176034	0.193112	0.194894
2020	0.18636	0.187339	0.177341	0.193744	0.195679
2022	0.187252	0.189182	0.178901	0.194597	0.196645
2024	0.188323	0.19118	0.180694	0.195643	0.197775
2026	0.189559	0.19331	0.182708	0.19687	0.199054
2028	0.190946	0.195544	0.184911	0.198263	0.200461
2030	0.192456	0.197843	0.187268	0.199788	0.201967
2032	0.194077	0.200191	0.18977	0.201434	0.203555
2034	0.195794	0.202571	0.192394	0.203187	0.205211
2036	0.197608	0.204972	0.195134	0.205052	0.20694
2038	0.1995	0.20738	0.197971	0.20701	0.208727
2040	0.201467	0.209789	0.200893	0.209054	0.210566
2042	0.203495	0.212188	0.203883	0.211172	0.212441
2044	0.20556	0.214544	0.20691	0.213338	0.214321
2046	0.207638	0.216848	0.209952	0.215529	0.216183
2048	0.209692	0.219061	0.212964	0.217699	0.217986
2050	0.211695	0.221159	0.215918	0.219819	0.219703
2052	0.213612	0.223106	0.218762	0.221843	0.221299
2054	0.215423	0.224895	0.221478	0.223744	0.222742
2056	0.217117	0.226519	0.224059	0.22551	0.224026
2058	0.218689	0.22798	0.226489	0.227133	0.225149
2060	0.220144	0.229289	0.228769	0.228621	0.226128
2062	0.221491	0.23047	0.230922	0.229983	0.22697
2064	0.222755	0.231552	0.232969	0.231245	0.227719
2066	0.223947	0.232559	0.234912	0.232423	0.228391
2068	0.225069	0.233506	0.236749	0.233526	0.228995
2070	0.22612	0.234412	0.238481	0.234559	0.229555
2072	0.227098	0.235284	0.240097	0.235524	0.230075
2074	0.227999	0.236125	0.241588	0.23642	0.230557
2076	0.228816	0.236934	0.242935	0.237239	0.231005
2078	0.229546	0.237714	0.244129	0.237977	0.231419
2080	0.230191	0.238467	0.24518	0.238637	0.231796
2082	0.230762	0.239197	0.246109	0.239232	0.232145
2084	0.231271	0.239911	0.246932	0.239771	0.23248
2086	0.231727	0.240612	0.247652	0.240264	0.232803
2088	0.23214	0.241305	0.248295	0.240724	0.233118
2090	0.232519	0.241989	0.248874	0.241152	0.233431
2092	0.232871	0.242665	0.249396	0.24155	0.233739
2094	0.233194	0.24333	0.249863	0.24192	0.234037
2096	0.233484	0.243976	0.250277	0.24226	0.234322
2098	0.23374	0.2446	0.250629	0.242568	0.234592
2100	0.233955	0.245198	0.250907	0.242834	0.234838
2102	0.23412	0.245755	0.251106	0.243043	0.235054
2104	0.234229	0.246273	0.25121	0.243191	0.235241
2106	0.234281	0.246754	0.251201	0.243271	0.235391
2108	0.234267	0.247193	0.251084	0.24328	0.2355
2110	0.234191	0.247593	0.250872	0.243224	0.235575
2112	0.234055	0.247961	0.250557	0.2431	0.23562
2114	0.233857	0.248298	0.250136	0.242914	0.235634
2116	0.233596	0.248604	0.249621	0.242671	0.235624
2118	0.233287	0.248886	0.249024	0.242379	0.2356
2120	0.232939	0.249148	0.248349	0.242047	0.23555
2122	0.232556	0.249393	0.247607	0.241682	0.235478
2124	0.232139	0.249625	0.24681	0.241292	0.235401
2126	0.231688	0.24984	0.245957	0.240881	0.235324
2128	0.231206	0.250034	0.24506	0.240445	0.235248
2130	0.230691	0.250197	0.244112	0.239978	0.23516
2132	0.230135	0.250318	0.243111	0.23947	0.235046
2134	0.22953	0.250383	0.242062	0.238908	0.234901
2136	0.228868	0.250377	0.240953	0.238282	0.234712
2138	0.228142	0.250288	0.239776	0.23758	0.234459
2140	0.227353	0.250102	0.238536	0.236795	0.234134
2142	0.226509	0.249821	0.237235	0.235931	0.233736
2144	0.225622	0.249455	0.235878	0.234997	0.23327
2146	0.224716	0.249029	0.234492	0.234023	0.232764
2148	0.223812	0.248566	0.233105	0.23304	0.232246
2150	0.222926	0.24809	0.231742	0.232075	0.231741
2152	0.222063	0.247607	0.230412	0.231138	0.231249
2154	0.221214	0.247111	0.229109	0.230223	0.230762
2156	0.220363	0.246584	0.227832	0.229312	0.230261
2158	0.219497	0.246009	0.226561	0.228379	0.229723
2160	0.2186	0.245371	0.225279	0.227414	0.229128
2162	0.217664	0.244663	0.223988	0.226407	0.228472
2164	0.216689	0.243891	0.222686	0.225356	0.227754
2166	0.215677	0.243051	0.221364	0.224262	0.226971
2168	0.214636	0.242147	0.220032	0.223134	0.226133
2170	0.213572	0.241183	0.218694	0.22197	0.22524
2172	0.212499	0.24017	0.217352	0.220787	0.224307
2174	0.21143	0.239119	0.216013	0.219597	0.223349
2176	0.210374	0.23805	0.214694	0.218414	0.222384
2178	0.209341	0.236974	0.213398	0.217249	0.221425
2180	0.208331	0.235894	0.21212	0.216098	0.220472
2182	0.207343	0.234812	0.210864	0.21497	0.219522
2184	0.206373	0.233722	0.209628	0.213857	0.218573
2186	0.205422	0.232626	0.208419	0.212758	0.217632
2188	0.204488	0.231528	0.207235	0.211677	0.216699
2190	0.203577	0.230438	0.206083	0.210622	0.215786
2192	0.202692	0.229362	0.204967	0.2096	0.214901
2194	0.201839	0.228312	0.203895	0.208616	0.214048
2196	0.20102	0.227287	0.202871	0.20767	0.213223
2198	0.20024	0.226294	0.201889	0.206761	0.212425
2200	0.199499	0.225337	0.200947	0.205893	0.211657
2202	0.198795	0.224416	0.200049	0.205063	0.210918
2204	0.198126	0.223532	0.199209	0.204271	0.210211
2206	0.19749	0.222681	0.198428	0.203525	0.209532
2208	0.196889	0.221867	0.197717	0.202846	0.208889
2210	0.196326	0.221089	0.197088	0.202245	0.208289
2212	0.195828	0.22038	0.196573	0.201748	0.20776
2214	0.195422	0.219769	0.196198	0.201375	0.207329
2216	0.195145	0.219302	0.196003	0.201165	0.207024
2218	0.195028	0.219017	0.196015	0.20115	0.206874
2220	0.195106	0.218943	0.19627	0.201367	0.206918
2222	0.195416	0.219124	0.196808	0.201856	0.20719
2224	0.195975	0.219577	0.197638	0.202631	0.207728
2226	0.196808	0.220323	0.198797	0.203725	0.208544
2228	0.197918	0.221376	0.200286	0.20514	0.209645
2230	0.199327	0.222758	0.202123	0.206899	0.211058
2232	0.201027	0.224466	0.204298	0.208999	0.212776
2234	0.203017	0.226517	0.206816	0.211429	0.214813
2236	0.205275	0.228888	0.20967	0.214158	0.217156
2238	0.207795	0.231587	0.212815	0.217179	0.219796
2240	0.210546	0.234596	0.216212	0.220459	0.22273
2242	0.213503	0.237878	0.219827	0.223963	0.225942
2244	0.216655	0.241417	0.223639	0.227675	0.22941
2246	0.219959	0.24517	0.227568	0.231557	0.233104
2248	0.223384	0.249103	0.23157	0.235577	0.237008
2250	0.226885	0.25313	0.235574	0.23966	0.241023
2252	0.230426	0.257191	0.239513	0.243763	0.245082
2254	0.233926	0.261195	0.243307	0.2478	0.249123
2256	0.237325	0.265075	0.246917	0.251695	0.25308
2258	0.24057	0.268771	0.250306	0.255379	0.256879
2260	0.243626	0.272236	0.253458	0.258785	0.260469
2262	0.246477	0.275456	0.256379	0.261887	0.263832
2264	0.249107	0.278404	0.259059	0.264662	0.266957
2266	0.251518	0.281092	0.261514	0.267118	0.269851
2268	0.253687	0.283508	0.263708	0.269249	0.272497
2270	0.255597	0.285647	0.265614	0.271064	0.274877
2272	0.257192	0.287464	0.267145	0.272534	0.276939
2274	0.258434	0.288955	0.268244	0.273642	0.278682
2276	0.259299	0.29014	0.268878	0.274384	0.280102
2278	0.259809	0.291063	0.269062	0.274778	0.281254
2280	0.260034	0.291808	0.268867	0.274867	0.282231
2282	0.260061	0.29246	0.268385	0.274722	0.283133
2284	0.260025	0.293131	0.267785	0.274458	0.284081
2286	0.260057	0.293918	0.267219	0.27419	0.285185
2288	0.26033	0.294949	0.26688	0.274096	0.286604
2290	0.260998	0.296333	0.266945	0.274329	0.28847
2292	0.262208	0.298166	0.267569	0.275051	0.290901
2294	0.264061	0.300505	0.268859	0.276376	0.293967
2296	0.266562	0.303284	0.270797	0.278317	0.297577
2298	0.26963	0.306384	0.273321	0.28082	0.301598
2300	0.273061	0.309571	0.276254	0.283702	0.305743
2302	0.276683	0.312634	0.279444	0.286802	0.309771
2304	0.280322	0.315398	0.282731	0.289936	0.313481
2306	0.283852	0.317715	0.285996	0.292965	0.316734
2308	0.287077	0.31946	0.28909	0.295712	0.319345
2310	0.289635	0.320424	0.291773	0.297913	0.320933
2312	0.29117	0.320475	0.293826	0.299336	0.321164
2314	0.291427	0.319569	0.295073	0.299811	0.319836
2316	0.290584	0.317957	0.295606	0.299466	0.31727
2318	0.289093	0.316048	0.295677	0.298626	0.31409
2320	0.287536	0.314263	0.295619	0.297708	0.31104
2322	0.286387	0.312945	0.295714	0.29705	0.308715
2324	0.285795	0.312171	0.29604	0.296758	0.307268
2326	0.285729	0.311908	0.296576	0.296821	0.306664
2328	0.286023	0.312023	0.297223	0.297123	0.306688
2330	0.286531	0.312414	0.297891	0.297563	0.307169
2332	0.287141	0.312996	0.298525	0.298067	0.307957
2334	0.287768	0.313704	0.299085	0.298579	0.308965
2336	0.288381	0.31451	0.299555	0.299077	0.310142
2338	0.288989	0.315381	0.29994	0.299556	0.31146
2340	0.289631	0.316291	0.300261	0.300027	0.312909
2342	0.290343	0.317169	0.300547	0.300495	0.314434
2344	0.291123	0.31792	0.300804	0.300957	0.315951
2346	0.291858	0.318374	0.30097	0.301323	0.317225
2348	0.292338	0.318347	0.300936	0.301444	0.317954
2350	0.292279	0.317669	0.300559	0.30114	0.317802
2352	0.291504	0.31629	0.299734	0.300283	0.316623
2354	0.290032	0.314345	0.298472	0.298903	0.314551
2356	0.288045	0.312047	0.296859	0.29715	0.31191
2358	0.28589	0.309697	0.295085	0.295275	0.309165
2360	0.283826	0.307472	0.293305	0.293456	0.306643
2362	0.282032	0.305486	0.291652	0.291838	0.304547
2364	0.280533	0.303746	0.290166	0.290453	0.302866
2366	0.27932	0.302247	0.28889	0.289311	0.301531
2368	0.278376	0.301002	0.287863	0.288433	0.300498
2370	0.277726	0.300048	0.287124	0.287856	0.299785
2372	0.27743	0.299445	0.286719	0.287629	0.299437
2374	0.277513	0.29921	0.286652	0.287777	0.299488
2376	0.277977	0.299332	0.286907	0.288306	0.299945
2378	0.278727	0.299713	0.287382	0.289104	0.300714
2380	0.279644	0.300243	0.287977	0.290057	0.301663
2382	0.280551	0.30077	0.288561	0.290995	0.302598
2384	0.281303	0.30118	0.289029	0.291785	0.30337
2386	0.281813	0.301393	0.289306	0.292345	0.303876
2388	0.28205	0.30138	0.289364	0.292636	0.304083
2390	0.282033	0.301156	0.289215	0.292691	0.304018
2392	0.28181	0.300748	0.28889	0.292548	0.30373
2394	0.281474	0.300229	0.288483	0.292282	0.303312
2396	0.281112	0.299665	0.288066	0.291984	0.302854
2398	0.280836	0.299154	0.287741	0.291787	0.30246
2400	0.280739	0.298777	0.287624	0.291783	0.302216
2402	0.280893	0.29861	0.287797	0.292049	0.302192
2404	0.281318	0.298678	0.288283	0.29263	0.302436
2406	0.282	0.298967	0.289057	0.2935	0.302903
2408	0.282903	0.299453	0.29009	0.294631	0.303532
2410	0.283948	0.300077	0.291299	0.295941	0.304281
2412	0.285091	0.300805	0.292649	0.297376	0.305111
2414	0.2863	0.30161	0.294094	0.298895	0.305983
2416	0.287563	0.302485	0.295626	0.300486	0.306901
2418	0.288889	0.303426	0.297248	0.302141	0.307863
2420	0.290295	0.304444	0.298975	0.30386	0.308874
2422	0.291776	0.305536	0.300814	0.305639	0.309952
2424	0.293348	0.306708	0.302784	0.307488	0.311098
2426	0.295006	0.307962	0.304868	0.309395	0.312315
2428	0.296746	0.309302	0.307062	0.31136	0.313603
2430	0.298562	0.31073	0.309354	0.313382	0.314954
2432	0.300452	0.312255	0.311749	0.315465	0.316383
2434	0.30241	0.313882	0.314241	0.31761	0.31789
2436	0.304424	0.315601	0.31682	0.319816	0.319456
2438	0.306461	0.31739	0.319457	0.322069	0.321043
2440	0.308503	0.319243	0.322141	0.324357	0.322643
2442	0.310532	0.321134	0.324843	0.326654	0.324221
2444	0.312549	0.323055	0.327561	0.328954	0.325764
2446	0.314562	0.325009	0.330292	0.331257	0.327301
2448	0.316601	0.327009	0.333051	0.333581	0.328866
2450	0.318688	0.329063	0.33585	0.33594	0.330482
2452	0.320836	0.331179	0.338701	0.33835	0.33218
2454	0.323051	0.333343	0.341602	0.340806	0.333964
2456	0.325322	0.335543	0.344547	0.343305	0.33581
2458	0.327624	0.337761	0.347523	0.345819	0.337699
2460	0.329939	0.339967	0.350538	0.348341	0.339604
2462	0.332235	0.342115	0.353556	0.350843	0.341468
2464	0.334487	0.344187	0.35655	0.35331	0.343266
2466	0.336668	0.346154	0.359507	0.355721	0.344973
2468	0.338786	0.348021	0.362416	0.358071	0.346595
2470	0.340835	0.349783	0.365245	0.360347	0.348127
2472	0.342819	0.351436	0.367994	0.362541	0.34956
2474	0.344735	0.352976	0.370634	0.364642	0.350903
2476	0.346571	0.354399	0.373132	0.366636	0.352157
2478	0.348307	0.355691	0.375452	0.368491	0.353301
2480	0.349913	0.356837	0.377574	0.370184	0.354323
2482	0.351349	0.357811	0.379446	0.371677	0.355197
2484	0.352579	0.358602	0.381033	0.372945	0.355884
2486	0.353568	0.35919	0.38231	0.373962	0.356362
2488	0.35431	0.359588	0.383267	0.374727	0.356645
2490	0.354812	0.359803	0.383903	0.375236	0.35674
2492	0.355092	0.359862	0.384252	0.37551	0.356678
2494	0.355177	0.359788	0.384326	0.375578	0.35649
2496	0.355094	0.35961	0.384167	0.375464	0.356196
2498	0.354868	0.359351	0.383808	0.375187	0.355836

## Sheet: Goat
File	Name:	C:\WINISI\PLOS\CABRA_P.CAL	Spectra	and	Constituent	Data	File
File	ID:	Generated	by	ISIscan!
Master	No:	82700312
Instrument	Model:	NIRSystems	5000
Serial	No:	82700312	Samples:	12
Deleted:	0	Constituents:	1
No.	Data	Points:	700	Lab	Basis	Dry	Matter
Segment	1	1100-2498,2
Ref	Sample Number	Nfecal	1100	1102	1104	1106	1108	1110	1112	1114	1116	1118	1120	1122	1124	1126	1128	1130	1132	1134	1136	1138	1140	1142	1144	1146	1148	1150	1152	1154	1156	1158	1160	1162	1164	1166	1168	1170	1172	1174	1176	1178	1180	1182	1184	1186	1188	1190	1192
1	C1	2.547	0.129255	0.128723	0.12821	0.127711	0.127212	0.12673	0.126259	0.125787	0.12533	0.124894	0.124466	0.124055	0.123663	0.123283	0.122919	0.122579	0.122261	0.121958	0.121677	0.121419	0.121183	0.120968	0.12078	0.120612	0.120472	0.120358	0.120267	0.120186	0.120113	0.120048	0.119987	0.119926	0.119851	0.119754	0.119625	0.11946	0.119262	0.119036	0.118789	0.118529	0.118282	0.118064	0.11788	0.117749	0.117673	0.117643	0.117623
2	C2	2.428	0.116846	0.11636	0.115894	0.115443	0.114992	0.114556	0.114128	0.1137	0.113287	0.112895	0.112507	0.11213	0.111774	0.111436	0.111119	0.110828	0.110561	0.110316	0.110104	0.109918	0.109758	0.109624	0.109523	0.109445	0.109396	0.109368	0.109359	0.109363	0.109373	0.109381	0.109389	0.109392	0.109376	0.10933	0.109253	0.109139	0.108988	0.108802	0.108593	0.108373	0.108162	0.107979	0.107834	0.107742	0.107698	0.107699	0.107717
3	C3	2.595	0.131111	0.130611	0.130127	0.129661	0.129196	0.12874	0.128295	0.127856	0.127427	0.127015	0.12661	0.12622	0.125855	0.125512	0.125188	0.124888	0.124615	0.124368	0.124159	0.123982	0.123837	0.123723	0.123643	0.123581	0.123548	0.123542	0.123553	0.123565	0.123579	0.123595	0.123608	0.123611	0.12359	0.123541	0.12346	0.12334	0.123182	0.122992	0.122778	0.122548	0.122327	0.122134	0.121973	0.12186	0.121793	0.12177	0.121763
4	C4	2.331	0.100446	0.100018	0.0996092	0.0992128	0.0988123	0.0984243	0.0980522	0.0976797	0.0973072	0.096948	0.0966015	0.0962704	0.0959561	0.0956543	0.0953662	0.0950965	0.0948402	0.0945974	0.0943809	0.0941849	0.094005	0.09385	0.0937256	0.09361	0.0935094	0.093435	0.0933834	0.0933398	0.0933043	0.0932763	0.0932586	0.0932455	0.0932166	0.0931621	0.0930859	0.0929828	0.0928455	0.0926783	0.0924926	0.0922974	0.0921113	0.0919527	0.0918297	0.0917629	0.0917466	0.0917729	0.0918173
5	C5	2.457	0.105232	0.104789	0.104359	0.103943	0.10353	0.103133	0.102748	0.102363	0.101986	0.101626	0.101273	0.100934	0.100615	0.100313	0.100029	0.0997645	0.0995167	0.0992864	0.0990825	0.0988997	0.098735	0.0985939	0.0984842	0.0983917	0.0983249	0.0982867	0.0982684	0.098256	0.098254	0.0982597	0.0982688	0.0982799	0.0982778	0.0982459	0.0981828	0.0980892	0.0979613	0.0978017	0.0976235	0.097437	0.0972569	0.0971019	0.0969854	0.0969252	0.0969106	0.0969341	0.0969735
6	C6	2.258	0.132489	0.131961	0.131453	0.130959	0.130462	0.129982	0.129518	0.129059	0.128612	0.12818	0.127755	0.127351	0.126975	0.126627	0.126305	0.126006	0.125735	0.125495	0.125286	0.125111	0.124982	0.124888	0.124829	0.124794	0.124786	0.124801	0.124834	0.124863	0.124884	0.124901	0.124909	0.1249	0.124862	0.124782	0.124659	0.124495	0.124286	0.124038	0.123767	0.123488	0.123218	0.122975	0.122768	0.122616	0.122515	0.122457	0.122412
7	C7	1.937	0.0508573	0.0506306	0.0504154	0.0502192	0.0500328	0.0498596	0.0497015	0.0495626	0.0494383	0.0493267	0.0492321	0.0491659	0.0491197	0.0490896	0.0490829	0.0490955	0.0491195	0.0491585	0.0492148	0.0492745	0.0493357	0.0494125	0.0495194	0.0496465	0.0498003	0.0499857	0.0502092	0.0504565	0.050721	0.050994	0.051272	0.0515483	0.051805	0.0520319	0.0522283	0.0523892	0.0525101	0.0525976	0.0526689	0.0527337	0.0528039	0.0529012	0.0530396	0.0532345	0.0534758	0.053753	0.0540367
8	C8	2.364	0.0764611	0.0761906	0.0759265	0.0756662	0.0754109	0.0751746	0.0749515	0.0747365	0.0745324	0.0743411	0.0741597	0.073997	0.0738554	0.073732	0.073627	0.0735414	0.073472	0.0734132	0.0733663	0.0733326	0.0733159	0.0733161	0.0733356	0.0733665	0.0734195	0.073505	0.0736253	0.0737592	0.0739068	0.0740732	0.0742552	0.0744394	0.0746124	0.0747643	0.0748899	0.0749859	0.0750507	0.0750906	0.07512	0.075147	0.0751807	0.0752374	0.0753285	0.0754732	0.0756643	0.0758917	0.0761281
9	C9	2.01	0.0653606	0.0650982	0.0648463	0.0646076	0.0643751	0.0641595	0.0639571	0.0637632	0.0635812	0.0634158	0.0632648	0.0631359	0.0630273	0.0629347	0.0628583	0.0627972	0.0627484	0.0627085	0.0626771	0.062655	0.0626479	0.0626565	0.0626841	0.062725	0.0627908	0.0628899	0.0630248	0.0631753	0.0633412	0.0635252	0.0637213	0.0639132	0.0640855	0.0642318	0.0643482	0.0644315	0.0644826	0.0645052	0.064508	0.0645027	0.0645081	0.0645463	0.064628	0.0647668	0.0649505	0.0651755	0.0654185
10	C10	2.21	0.075085	0.0748244	0.0745722	0.0743276	0.0740857	0.073859	0.0736464	0.07344	0.0732431	0.0730652	0.0728994	0.0727476	0.0726129	0.0724922	0.0723858	0.0722997	0.0722311	0.0721721	0.0721247	0.0720902	0.0720676	0.0720556	0.0720607	0.0720786	0.0721185	0.0721868	0.0722837	0.0723939	0.0725223	0.0726704	0.0728328	0.0729969	0.073148	0.073275	0.073374	0.0734461	0.0734944	0.0735181	0.0735191	0.0735075	0.0735066	0.0735391	0.0736118	0.0737357	0.0739037	0.0741131	0.0743339
11	C11	1.868	0.0427882	0.0425939	0.0424142	0.0422511	0.0420948	0.0419558	0.0418323	0.0417167	0.0416097	0.0415228	0.0414551	0.0414054	0.0413716	0.0413591	0.0413672	0.0413888	0.0414246	0.0414756	0.0415385	0.0416106	0.0416937	0.0417885	0.0419071	0.0420462	0.0422119	0.0424105	0.0426459	0.0428965	0.0431623	0.0434448	0.0437318	0.0440073	0.0442614	0.0444865	0.0446772	0.0448341	0.0449582	0.0450485	0.0451179	0.0451845	0.0452634	0.0453709	0.045518	0.0457202	0.0459694	0.0462631	0.0465729
12	C12	2.203	0.0611498	0.0609086	0.06068	0.0604682	0.060262	0.0600698	0.0598933	0.059727	0.0595669	0.059422	0.0592945	0.0591875	0.0591013	0.059034	0.0589841	0.0589574	0.058953	0.0589582	0.0589754	0.0590084	0.0590529	0.0591091	0.0591907	0.0592917	0.0594205	0.0595809	0.0597699	0.0599737	0.0601998	0.0604433	0.0606942	0.0609451	0.06118	0.0613833	0.0615564	0.061702	0.0618125	0.061889	0.0619515	0.0620115	0.0620778	0.0621696	0.0622988	0.0624759	0.0626924	0.0629433	0.0632026
[truncated: 206 more columns]

## Sheet: A ibex
File	Name:	C:\WINISI\PLOS\IBICES.CAL	Spectra	and	Constituent	Data	File
File	ID:	Generated	by	ISIscan!
Master	No:	82700312
Instrument	Model:	NIRSystems	5000
Serial	No:	82700312	Samples:	12
Deleted:	0	Constituents:	1
No.	Data	Points:	700	Lab	Basis	Dry	Matter
Segment	1	1100-2498,2
Ref	Sample Number	Nfecal	1100	1102	1104	1106	1108	1110	1112	1114	1116	1118	1120	1122	1124	1126	1128	1130	1132	1134	1136	1138	1140	1142	1144	1146	1148	1150	1152	1154	1156	1158	1160	1162	1164	1166	1168	1170	1172	1174	1176	1178	1180	1182	1184	1186	1188	1190	1192
1	1IB	3.645	0.193998	0.193538	0.193086	0.192638	0.192194	0.191755	0.191317	0.190887	0.190471	0.190067	0.189674	0.189294	0.188921	0.188558	0.188214	0.187884	0.187561	0.187246	0.186938	0.186632	0.186325	0.18602	0.185718	0.185422	0.185136	0.184865	0.184611	0.18437	0.184145	0.183939	0.183753	0.183584	0.18342	0.183244	0.183046	0.182823	0.182571	0.18229	0.181993	0.181692	0.181405	0.181154	0.180951	0.180815	0.180741	0.180723	0.180724
2	2IB	3.311	0.170441	0.169997	0.169558	0.169124	0.168694	0.16827	0.16785	0.167442	0.167042	0.166648	0.166264	0.165897	0.165542	0.165197	0.164865	0.164543	0.16423	0.163926	0.163628	0.163337	0.16305	0.162759	0.162469	0.162192	0.16193	0.161682	0.161451	0.161228	0.161018	0.160833	0.160672	0.160517	0.160363	0.160199	0.160015	0.159807	0.159571	0.159307	0.159027	0.158741	0.158469	0.158236	0.158052	0.157935	0.15788	0.157883	0.157911
3	9IB	3.305	0.208327	0.208051	0.207779	0.207506	0.207234	0.206971	0.206712	0.20645	0.206184	0.205929	0.205691	0.205462	0.205233	0.205008	0.204796	0.204594	0.204395	0.204197	0.203998	0.203801	0.203606	0.203412	0.203217	0.203025	0.202841	0.202665	0.2025	0.202346	0.202206	0.202082	0.201975	0.201875	0.201772	0.20165	0.201498	0.201315	0.201105	0.200869	0.20061	0.200344	0.200095	0.199883	0.199718	0.199621	0.199583	0.199605	0.199665
4	39IB	2.655	0.137796	0.13729	0.136789	0.136296	0.135817	0.135344	0.134876	0.134424	0.133984	0.133554	0.13314	0.132742	0.132355	0.131989	0.131648	0.131326	0.131012	0.130711	0.130425	0.130144	0.129865	0.129597	0.129344	0.129102	0.128882	0.128679	0.128493	0.128324	0.128178	0.128053	0.12795	0.127859	0.127764	0.127653	0.127519	0.127353	0.127157	0.126938	0.126706	0.126469	0.126247	0.126066	0.125934	0.125869	0.125861	0.125906	0.125983
5	40IB	2.679	0.144518	0.143993	0.14348	0.142976	0.142479	0.141996	0.14152	0.141054	0.140598	0.140153	0.139722	0.13931	0.138914	0.138536	0.138175	0.13783	0.137504	0.137194	0.136899	0.136611	0.136323	0.136039	0.135769	0.135514	0.135282	0.13507	0.134874	0.134692	0.134532	0.134391	0.134271	0.134163	0.134054	0.133932	0.133789	0.133616	0.133409	0.133177	0.132933	0.132688	0.132458	0.132267	0.13213	0.132062	0.132053	0.132097	0.132164
6	79IB	2.243	0.16206	0.161561	0.161072	0.160587	0.160105	0.159635	0.159174	0.158718	0.158266	0.157826	0.157398	0.15698	0.156569	0.156168	0.15578	0.155408	0.155049	0.154695	0.154342	0.153991	0.153636	0.153283	0.152946	0.152625	0.15232	0.15203	0.151757	0.151493	0.15124	0.151005	0.150792	0.150591	0.150383	0.150157	0.149903	0.149623	0.149315	0.148979	0.148628	0.148277	0.147936	0.147628	0.147373	0.1472	0.147097	0.147064	0.147063
7	99IB	2.884	0.157297	0.156921	0.156549	0.156176	0.155809	0.155455	0.155107	0.154767	0.154435	0.154111	0.153796	0.153497	0.15321	0.152934	0.15267	0.152418	0.152177	0.151944	0.151714	0.151486	0.151261	0.151041	0.150834	0.150635	0.150449	0.150278	0.15013	0.149998	0.149883	0.149787	0.149708	0.149632	0.149545	0.149443	0.149319	0.149167	0.148984	0.148774	0.148549	0.148325	0.148116	0.14794	0.147811	0.147753	0.147761	0.147838	0.147948
8	170IB	2.519	0.147022	0.146481	0.145946	0.145418	0.144899	0.144388	0.143881	0.143384	0.142899	0.142422	0.141953	0.141498	0.141061	0.140641	0.140234	0.139841	0.139464	0.139095	0.13873	0.138376	0.138027	0.137676	0.137333	0.137004	0.136689	0.13639	0.136111	0.135844	0.13559	0.135355	0.135146	0.134955	0.134763	0.134554	0.134327	0.134079	0.1338	0.133492	0.133171	0.132847	0.132538	0.132274	0.132066	0.131928	0.131851	0.131833	0.131843
9	188IB	2.7	0.12429	0.123825	0.123371	0.122931	0.122498	0.122076	0.12166	0.121255	0.120861	0.120478	0.120109	0.11976	0.11943	0.119121	0.118833	0.118563	0.118309	0.11807	0.117844	0.117624	0.117409	0.1172	0.117002	0.116816	0.116651	0.11651	0.116394	0.116296	0.116222	0.116168	0.116136	0.116118	0.1161	0.116064	0.116	0.11591	0.115793	0.115645	0.115479	0.11531	0.115157	0.115037	0.114963	0.114952	0.114992	0.11508	0.115188
10	199IB	1.987	0.199231	0.198948	0.198672	0.198407	0.198148	0.197887	0.197625	0.197375	0.197137	0.196901	0.196666	0.196439	0.196226	0.196024	0.195833	0.195648	0.195467	0.195291	0.195122	0.194951	0.194772	0.194599	0.19444	0.194287	0.194148	0.19403	0.193926	0.193823	0.193729	0.19365	0.193581	0.193517	0.193447	0.193359	0.193248	0.193107	0.192933	0.192725	0.192497	0.192263	0.192042	0.191863	0.191734	0.191676	0.191687	0.19177	0.19189
11	246IB	2.493	0.25457	0.254029	0.253493	0.252961	0.252435	0.251913	0.251393	0.25088	0.250373	0.249871	0.249378	0.248891	0.24841	0.247942	0.247485	0.247034	0.246593	0.246156	0.245714	0.24527	0.244824	0.244381	0.243962	0.243577	0.243204	0.242819	0.242427	0.242043	0.241673	0.241324	0.240996	0.240677	0.240358	0.240022	0.239661	0.23927	0.238845	0.23839	0.237922	0.237453	0.236997	0.236581	0.236222	0.235938	0.235723	0.235576	0.235465
12	253IB	2.422	0.198018	0.197548	0.197089	0.196638	0.19619	0.195743	0.195298	0.194864	0.194442	0.194027	0.193616	0.193216	0.19283	0.192457	0.192094	0.19174	0.191394	0.191052	0.190713	0.190377	0.19004	0.189708	0.189395	0.189094	0.188798	0.188514	0.188246	0.187987	0.187743	0.187518	0.187316	0.187126	0.186933	0.186721	0.186484	0.186223	0.185937	0.185625	0.185298	0.184971	0.184663	0.184392	0.184169	0.184016	0.183929	0.183907	0.183918
[truncated: 206 more columns]

## Sheet: Cattle
File	Name:	C:\WINISI\PLOS\VACA_P.CAL	Spectra	and	Constituent	Data	File
File	ID:	Generated	by	ISIscan!
Master	No:	82700312
Instrument	Model:	NIRSystems	5000
Serial	No:	82700312	Samples:	12
Deleted:	0	Constituents:	1
No.	Data	Points:	700	Lab	Basis	Dry	Matter
Segment	1	1100-2498,2
Ref	Sample Number	Nfecal	1100	1102	1104	1106	1108	1110	1112	1114	1116	1118	1120	1122	1124	1126	1128	1130	1132	1134	1136	1138	1140	1142	1144	1146	1148	1150	1152	1154	1156	1158	1160	1162	1164	1166	1168	1170	1172	1174	1176	1178	1180	1182	1184	1186	1188	1190	1192
1	V1	2.893	0.0943166	0.0938901	0.0934739	0.0930705	0.0926741	0.0922966	0.0919318	0.0915748	0.0912354	0.0909144	0.0906029	0.0903191	0.0900717	0.0898578	0.0896812	0.0895445	0.0894448	0.0893828	0.0893635	0.0893758	0.0894184	0.0894886	0.0895952	0.0897277	0.0898977	0.0901146	0.0903916	0.0907054	0.0910534	0.0914326	0.09184	0.0922597	0.0926745	0.0930667	0.0934227	0.0937427	0.0940292	0.0942757	0.0944912	0.0946936	0.094891	0.0950849	0.0952837	0.0954896	0.095697	0.0958992	0.0960816
2	V2	3.098	0.0966354	0.0961548	0.0956881	0.0952268	0.0947768	0.0943504	0.0939319	0.0935236	0.0931355	0.0927679	0.092422	0.0921143	0.091841	0.0916044	0.0914167	0.0912823	0.0912034	0.0911762	0.0912048	0.0912888	0.0914329	0.0916199	0.0918622	0.0921466	0.092477	0.0928539	0.0932821	0.0937341	0.0942094	0.0947016	0.0951945	0.0956769	0.0961316	0.0965394	0.0968928	0.0971918	0.0974343	0.0976254	0.0977847	0.0979237	0.0980512	0.0981733	0.0983012	0.0984456	0.0986037	0.0987624	0.0989031
3	V3	3.191	0.11373	0.113168	0.112624	0.112087	0.111552	0.111043	0.110545	0.110049	0.109568	0.109106	0.108653	0.108221	0.107822	0.107451	0.107112	0.106815	0.106557	0.10633	0.106146	0.105998	0.105876	0.10578	0.105724	0.105689	0.105688	0.105735	0.105833	0.105958	0.106123	0.106329	0.106573	0.106841	0.107109	0.107351	0.107564	0.107745	0.107889	0.107998	0.108091	0.108174	0.108257	0.108352	0.108461	0.108582	0.108708	0.10883	0.108933
4	V4	2.714	0.0964668	0.0959291	0.095408	0.0948989	0.0943941	0.0939106	0.0934417	0.0929798	0.0925346	0.0921137	0.0917112	0.0913377	0.0909971	0.0906896	0.0904192	0.0901892	0.0899987	0.0898447	0.0897348	0.089663	0.0896229	0.0896085	0.0896333	0.0896862	0.0897764	0.0899134	0.0901079	0.0903374	0.0906045	0.0909046	0.0912292	0.0915613	0.0918833	0.0921804	0.0924406	0.0926569	0.0928326	0.0929737	0.0930902	0.0931899	0.0932838	0.0933822	0.0934917	0.0936121	0.0937371	0.0938599	0.0939675
5	V5	2.955	0.0909268	0.090384	0.0898608	0.0893522	0.0888455	0.0883583	0.0878846	0.0874151	0.0869658	0.0865478	0.0861475	0.0857735	0.0854313	0.0851208	0.0848516	0.0846299	0.0844473	0.0842986	0.0841942	0.0841252	0.0840867	0.084079	0.084117	0.0841877	0.0842972	0.0844485	0.0846523	0.0848897	0.0851596	0.085458	0.0857752	0.0860949	0.0864064	0.0866954	0.0869417	0.0871423	0.0873061	0.0874332	0.0875314	0.0876155	0.0876975	0.0877835	0.0878798	0.0879909	0.0881122	0.0882333	0.0883355
6	V6	2.315	0.0764885	0.0760462	0.0756202	0.0752069	0.0747985	0.0744082	0.0740293	0.073657	0.0733027	0.0729738	0.0726642	0.072387	0.0721464	0.0719458	0.0717925	0.07169	0.071642	0.0716496	0.0717173	0.0718372	0.0720146	0.0722339	0.0725077	0.0728329	0.0732201	0.0736596	0.074164	0.0747129	0.0753038	0.0759269	0.0765679	0.0772054	0.0778213	0.0783979	0.078918	0.0793814	0.0797983	0.0801712	0.0805118	0.0808329	0.081143	0.0814475	0.0817561	0.0820713	0.0823923	0.0827174	0.0830302
7	V7	3.31	0.113502	0.112917	0.112353	0.111812	0.111272	0.110739	0.110218	0.10971	0.109222	0.108752	0.108294	0.107865	0.10747	0.107102	0.106769	0.106481	0.106228	0.106003	0.105817	0.105664	0.105539	0.105439	0.105369	0.105321	0.105307	0.105334	0.105412	0.105523	0.105671	0.105858	0.106083	0.106325	0.106569	0.106802	0.107007	0.107174	0.107307	0.10741	0.107492	0.107564	0.107639	0.107731	0.107834	0.107941	0.108051	0.108154	0.108231
8	V8	2.733	0.105168	0.104626	0.104099	0.103587	0.103075	0.102587	0.102117	0.101649	0.10119	0.100751	0.100327	0.0999301	0.0995664	0.0992359	0.0989395	0.0986759	0.0984472	0.0982578	0.0981073	0.097984	0.0978936	0.0978355	0.0978128	0.097818	0.0978717	0.0979711	0.0981128	0.0982835	0.0984915	0.0987314	0.0989991	0.0992796	0.0995499	0.0997939	0.100004	0.100177	0.100314	0.100416	0.100493	0.10056	0.100629	0.100701	0.100781	0.100874	0.100975	0.101075	0.101161
9	V9	2.851	0.0996109	0.0990847	0.0985754	0.0980767	0.0975799	0.097108	0.0966549	0.096204	0.0957637	0.0953446	0.0949402	0.0945619	0.094214	0.0938936	0.0936076	0.0933606	0.0931462	0.0929617	0.0928134	0.0926955	0.0926117	0.0925574	0.0925335	0.0925334	0.0925745	0.0926576	0.092787	0.0929485	0.0931461	0.0933763	0.0936365	0.0939103	0.0941762	0.0944204	0.0946357	0.0948157	0.094957	0.0950608	0.0951403	0.0952091	0.0952739	0.0953348	0.0954018	0.095486	0.0955819	0.0956794	0.0957652
10	V10	2.793	0.0851172	0.084658	0.0842099	0.0837703	0.0833353	0.0829188	0.0825147	0.0821177	0.0817365	0.0813767	0.0810309	0.0807051	0.080402	0.0801246	0.0798792	0.0796668	0.0794864	0.0793373	0.0792217	0.0791322	0.0790693	0.0790318	0.07903	0.0790551	0.0791151	0.0792124	0.0793543	0.0795266	0.0797322	0.0799653	0.0802198	0.0804845	0.080742	0.0809743	0.081173	0.0813372	0.0814657	0.081562	0.0816401	0.0817081	0.0817755	0.0818575	0.0819597	0.0820822	0.0822208	0.0823688	0.0825095
11	V11	2.622	0.0729919	0.0725293	0.0720819	0.0716423	0.0712062	0.070797	0.0704032	0.0700055	0.0696172	0.069256	0.0689135	0.0685935	0.0683013	0.068036	0.0678026	0.0676112	0.0674625	0.067347	0.0672657	0.0672144	0.0671964	0.0672097	0.0672594	0.0673339	0.0674488	0.0676095	0.0678198	0.0680634	0.0683483	0.0686697	0.0690199	0.0693826	0.0697369	0.0700654	0.0703616	0.0706234	0.0708467	0.0710322	0.0711974	0.071356	0.0715142	0.0716799	0.0718583	0.0720478	0.0722467	0.0724552	0.0726524
12	V12	2.961	0.103873	0.103371	0.102885	0.102404	0.101931	0.101492	0.101066	0.100639	0.100229	0.0998486	0.0994889	0.0991608	0.0988635	0.0985941	0.0983632	0.0981822	0.0980507	0.0979575	0.0979008	0.0978767	0.0978874	0.0979249	0.0980022	0.0981156	0.0982736	0.0984754	0.0987328	0.0990294	0.0993701	0.0997493	0.100154	0.100565	0.100967	0.101343	0.101682	0.101985	0.102251	0.102478	0.102675	0.10285	0.10301	0.103166	0.103324	0.103482	0.103636	0.103782	0.103907
[truncated: 206 more columns]

## Sheet: E mouflon
File	Name:	C:\WINISI\PLOS\MUFLON.CAL	Spectra	and	Constituent	Data	File
File	ID:	Generated	by	ISIscan!
Master	No:	82700312
Instrument	Model:	NIRSystems	5000
Serial	No:	82700312	Samples:	15
Deleted:	0	Constituents:	1
No.	Data	Points:	700	Lab	Basis	Dry	Matter
Segment	1	1100-2498,2
Ref	Sample Number	Nfecal	1100	1102	1104	1106	1108	1110	1112	1114	1116	1118	1120	1122	1124	1126	1128	1130	1132	1134	1136	1138	1140	1142	1144	1146	1148	1150	1152	1154	1156	1158	1160	1162	1164	1166	1168	1170	1172	1174	1176	1178	1180	1182	1184	1186	1188	1190	1192
1	MU1	2.392	0.290066	0.289498	0.28894	0.288392	0.287844	0.2873	0.286761	0.286228	0.285702	0.28518	0.284656	0.284135	0.28362	0.283114	0.282621	0.282136	0.281654	0.281174	0.280701	0.280237	0.27978	0.27933	0.278892	0.278468	0.278059	0.277659	0.277268	0.276884	0.276506	0.276138	0.275791	0.275458	0.275124	0.274778	0.274419	0.274041	0.273637	0.273207	0.272761	0.272312	0.271875	0.271468	0.271108	0.270817	0.270587	0.270417	0.270276
2	MU2	1.92	0.160744	0.160315	0.159896	0.159478	0.15907	0.158675	0.158281	0.157893	0.157519	0.157154	0.156793	0.156447	0.156116	0.155791	0.155473	0.155174	0.154892	0.154621	0.154361	0.154108	0.153862	0.153626	0.153409	0.15321	0.153032	0.152872	0.152735	0.152618	0.152519	0.15243	0.152354	0.152286	0.152217	0.152135	0.152033	0.151913	0.151774	0.151611	0.151435	0.151261	0.151104	0.150986	0.150912	0.150888	0.150908	0.150974	0.151063
3	MU3	2.117	0.173775	0.173384	0.172999	0.172619	0.17224	0.171867	0.171499	0.17114	0.170792	0.170452	0.170111	0.16977	0.169442	0.169132	0.168833	0.168536	0.168242	0.16796	0.167693	0.167433	0.167176	0.166922	0.166684	0.166465	0.166264	0.166076	0.165907	0.165756	0.165621	0.165494	0.165381	0.16528	0.165177	0.165057	0.164913	0.164747	0.164565	0.164366	0.164152	0.163932	0.163724	0.163553	0.163428	0.163358	0.16334	0.163377	0.163446
4	MU4	2.47	0.195856	0.195244	0.19464	0.194048	0.193463	0.192888	0.192316	0.191749	0.191193	0.190645	0.190104	0.189569	0.189039	0.188528	0.188049	0.187585	0.187109	0.186628	0.186159	0.185701	0.185248	0.184804	0.18438	0.18397	0.183577	0.183199	0.182836	0.182482	0.18214	0.181813	0.181512	0.18123	0.180949	0.180655	0.180341	0.180002	0.179639	0.179258	0.178868	0.178478	0.178099	0.177752	0.177453	0.177226	0.177059	0.176945	0.17686
5	MU5	2.872	0.124383	0.12388	0.123383	0.122897	0.122422	0.121955	0.121493	0.121042	0.120603	0.120172	0.11975	0.119335	0.118926	0.118533	0.11816	0.117796	0.11744	0.117097	0.116769	0.116448	0.116131	0.115822	0.11553	0.115254	0.115001	0.114767	0.114552	0.114351	0.114166	0.113998	0.113854	0.113726	0.113596	0.113457	0.113303	0.113122	0.112913	0.112682	0.11244	0.112201	0.111979	0.111789	0.111642	0.111553	0.111514	0.111525	0.111559
6	MU6	3.457	0.0884796	0.0880386	0.0876039	0.0871773	0.0867607	0.0863607	0.0859703	0.0855906	0.0852268	0.0848792	0.0845392	0.0842092	0.0838955	0.0836047	0.0833377	0.0830906	0.082861	0.082649	0.0824565	0.082275	0.0820988	0.0819315	0.0817835	0.0816534	0.081548	0.081464	0.0814034	0.0813637	0.0813488	0.0813565	0.0813948	0.0814582	0.0815239	0.0815723	0.0816011	0.0816136	0.0816108	0.0815945	0.0815731	0.0815594	0.0815692	0.081618	0.0817051	0.0818414	0.0820195	0.0822283	0.0824417
7	MU7	3.089	0.173219	0.172732	0.172257	0.171793	0.171331	0.170871	0.170415	0.169968	0.169537	0.169114	0.168689	0.168268	0.167861	0.167467	0.167085	0.166711	0.166352	0.166008	0.165679	0.165356	0.165033	0.164717	0.164421	0.164138	0.163868	0.163614	0.163377	0.16315	0.162939	0.162746	0.162577	0.162423	0.162266	0.162096	0.161913	0.161708	0.161476	0.161224	0.160962	0.1607	0.160457	0.160257	0.160105	0.160011	0.159962	0.159955	0.159971
8	MU8	3.832	0.166812	0.16616	0.165522	0.164891	0.164269	0.163661	0.16306	0.162465	0.161881	0.161307	0.160739	0.160185	0.159646	0.159125	0.158621	0.158132	0.15766	0.157206	0.156767	0.156341	0.155926	0.155521	0.155127	0.154746	0.154384	0.154033	0.153695	0.153376	0.153081	0.152805	0.152555	0.152335	0.152126	0.151908	0.151673	0.151421	0.151151	0.150863	0.150567	0.150279	0.150008	0.149769	0.149571	0.149426	0.149323	0.149258	0.149204
9	MU9	4.086	0.120392	0.119776	0.119175	0.118586	0.118004	0.117437	0.116881	0.116336	0.115801	0.115275	0.114758	0.11426	0.11378	0.113317	0.112876	0.112458	0.11206	0.111675	0.111304	0.110945	0.110598	0.11026	0.109937	0.109626	0.109333	0.109056	0.108797	0.108553	0.10833	0.108137	0.107987	0.107864	0.107741	0.10761	0.107469	0.10731	0.107131	0.106939	0.106744	0.106554	0.106381	0.106247	0.106156	0.106114	0.106108	0.106131	0.10616
10	MU10	4.039	0.112712	0.112232	0.111761	0.111304	0.110858	0.110423	0.109998	0.109582	0.109179	0.108792	0.10842	0.108063	0.107724	0.10741	0.107118	0.106844	0.106592	0.106357	0.106137	0.105925	0.105719	0.105518	0.105329	0.105155	0.105001	0.10487	0.104765	0.104677	0.104614	0.104584	0.104592	0.104621	0.104654	0.104679	0.104688	0.104677	0.104647	0.104599	0.104546	0.104503	0.104479	0.104489	0.104539	0.10463	0.10475	0.104892	0.105038
11	MU11	3.501	0.178258	0.177622	0.177	0.176397	0.175801	0.175212	0.174629	0.174055	0.17349	0.172936	0.172393	0.171863	0.171345	0.170839	0.170344	0.169861	0.169394	0.168941	0.1685	0.168072	0.167652	0.167237	0.166838	0.166454	0.166087	0.165736	0.165404	0.165085	0.164782	0.164497	0.164237	0.163996	0.163762	0.163517	0.163258	0.162984	0.162688	0.162365	0.162026	0.161693	0.161384	0.161111	0.160882	0.160711	0.160595	0.160526	0.160477
12	MU12	3.159	0.161135	0.160652	0.160183	0.159718	0.159255	0.15881	0.158376	0.157942	0.157518	0.15711	0.15671	0.156319	0.155941	0.155577	0.155227	0.154889	0.154563	0.154249	0.153948	0.153658	0.15337	0.153085	0.152813	0.152561	0.15233	0.152119	0.151931	0.151756	0.151589	0.151439	0.151311	0.151197	0.151085	0.150966	0.150829	0.150674	0.150496	0.150293	0.150077	0.14987	0.149686	0.149538	0.149432	0.149386	0.149388	0.149432	0.149497
13	MU13	3.413	0.216745	0.216075	0.215423	0.214784	0.214149	0.213524	0.212906	0.212298	0.2117	0.211103	0.21051	0.209929	0.209359	0.2088	0.208253	0.207716	0.207185	0.206662	0.206152	0.205652	0.205152	0.20466	0.20418	0.203711	0.203274	0.202867	0.202463	0.202047	0.201639	0.20125	0.200883	0.200537	0.200204	0.199869	0.199518	0.199146	0.198752	0.198338	0.197914	0.197494	0.197092	0.196726	0.196408	0.196156	0.19596	0.195813	0.195687
14	MU14	4.073	0.134969	0.134514	0.134069	0.133634	0.133207	0.132787	0.132372	0.131963	0.131567	0.131187	0.130814	0.130443	0.130083	0.129743	0.129422	0.12911	0.128805	0.128511	0.128232	0.127964	0.127697	0.127431	0.127179	0.126945	0.126727	0.126523	0.126339	0.126169	0.126015	0.125881	0.125769	0.125673	0.125583	0.125481	0.125361	0.125222	0.125059	0.124875	0.124683	0.124493	0.124318	0.124181	0.124089	0.124053	0.12406	0.124102	0.124152
15	MU15	3.424	0.195861	0.19522	0.194586	0.193964	0.193357	0.192763	0.19217	0.191583	0.19101	0.19045	0.189897	0.189353	0.188818	0.188305	0.187826	0.18736	0.18688	0.186393	0.185914	0.185439	0.18497	0.184514	0.184074	0.183644	0.183231	0.182835	0.182456	0.182089	0.181739	0.181406	0.181099	0.180809	0.180519	0.18022	0.179906	0.17957	0.179208	0.178823	0.178431	0.178035	0.177647	0.177292	0.176981	0.176724	0.176514	0.176351	0.17621
[truncated: 206 more columns]

## Sheet: Roe deer
File	Name:	C:\WINISI\PLOS\CO_MU_P.CAL	Spectra	and	Constituent	Data	File
File	ID:	Generated	by	ISIscan!
Master	No:	82700312
Instrument	Model:	NIRSystems	5000
Serial	No:	82700312	Samples:	20
Deleted:	0	Constituents:	1
No.	Data	Points:	700	Lab	Basis	Dry	Matter
Segment	1	1100-2498,2
Ref	Sample Number	Nfecal	1100	1102	1104	1106	1108	1110	1112	1114	1116	1118	1120	1122	1124	1126	1128	1130	1132	1134	1136	1138	1140	1142	1144	1146	1148	1150	1152	1154	1156	1158	1160	1162	1164	1166	1168	1170	1172	1174	1176	1178	1180	1182	1184	1186	1188	1190	1192
1	CO1	2.923	0.164637	0.163831	0.163042	0.16227	0.161505	0.160757	0.160021	0.159291	0.158574	0.157875	0.157191	0.156516	0.155851	0.155203	0.154577	0.153963	0.153358	0.152762	0.152178	0.151605	0.151037	0.150479	0.149942	0.149428	0.148941	0.148473	0.14802	0.147581	0.147169	0.146786	0.146439	0.146117	0.145808	0.145496	0.145172	0.144828	0.144465	0.144089	0.143709	0.14334	0.142994	0.142685	0.142418	0.142203	0.142033	0.141905	0.141794
2	CO2	2.315	0.166976	0.166445	0.165926	0.165413	0.164904	0.164405	0.163914	0.163431	0.162956	0.162482	0.162011	0.161557	0.161119	0.160691	0.160272	0.15986	0.159457	0.159065	0.158682	0.158304	0.157931	0.157567	0.157224	0.156899	0.156593	0.156306	0.15604	0.155791	0.155564	0.15536	0.15518	0.155017	0.154857	0.154684	0.154489	0.154271	0.154028	0.153763	0.153493	0.153232	0.152993	0.152793	0.152638	0.152533	0.152472	0.152455	0.152459
3	CO3	2.24	0.186529	0.186026	0.185535	0.185053	0.184579	0.184111	0.183649	0.183213	0.182808	0.18241	0.181997	0.181581	0.181179	0.180793	0.18042	0.180059	0.179707	0.179364	0.179031	0.178707	0.178381	0.178059	0.177761	0.177486	0.177232	0.176996	0.176784	0.17659	0.176412	0.176252	0.176114	0.17599	0.175863	0.175724	0.175569	0.175396	0.175202	0.174992	0.174773	0.174555	0.174356	0.174197	0.174082	0.174024	0.174017	0.17406	0.174126
4	CO4	3.097	0.132061	0.131481	0.13091	0.130351	0.129807	0.129281	0.128759	0.128239	0.12773	0.127234	0.126751	0.126284	0.125829	0.125388	0.124966	0.124558	0.124162	0.12378	0.123409	0.123045	0.122688	0.122338	0.122005	0.121692	0.121405	0.121139	0.120894	0.120666	0.12046	0.120277	0.120119	0.119979	0.119842	0.119698	0.11954	0.119362	0.11916	0.118938	0.118709	0.118481	0.118267	0.118086	0.117945	0.117854	0.117807	0.117803	0.117819
5	CO5	2.907	0.153537	0.152804	0.152084	0.151374	0.150672	0.149983	0.149305	0.148639	0.147986	0.147346	0.146719	0.146113	0.145522	0.144941	0.144377	0.143834	0.14331	0.142804	0.142316	0.141844	0.141386	0.140938	0.140508	0.140098	0.139714	0.13935	0.139012	0.138693	0.138398	0.138131	0.137902	0.137694	0.137492	0.137284	0.137059	0.136814	0.136552	0.136273	0.135982	0.135696	0.135433	0.135206	0.135018	0.134874	0.134764	0.134684	0.134618
6	CO6	1.899	0.146741	0.146351	0.145968	0.145591	0.14522	0.144858	0.1445	0.144153	0.143823	0.143506	0.143195	0.142896	0.142606	0.142321	0.142049	0.141794	0.141545	0.141298	0.141066	0.140848	0.140631	0.140411	0.140208	0.140027	0.139874	0.139743	0.139635	0.139543	0.139469	0.139413	0.139372	0.139337	0.139302	0.139255	0.139188	0.139103	0.139	0.138878	0.138747	0.138625	0.13852	0.138456	0.138438	0.138472	0.138556	0.138695	0.138858
7	CO7	1.838	0.164456	0.164054	0.163663	0.163277	0.162893	0.162514	0.162144	0.161782	0.161425	0.161074	0.160731	0.160396	0.160066	0.159747	0.159437	0.159136	0.158845	0.158559	0.158281	0.158014	0.157752	0.157498	0.157266	0.157054	0.156865	0.156701	0.156558	0.156423	0.156308	0.156212	0.156133	0.156057	0.155974	0.155873	0.155748	0.155601	0.155432	0.15524	0.155041	0.154851	0.154682	0.154552	0.15447	0.154449	0.154481	0.154574	0.1547
8	CO8	2.039	0.157027	0.156637	0.156254	0.155877	0.155507	0.155148	0.154793	0.154442	0.154101	0.153771	0.153448	0.153135	0.152833	0.152542	0.152262	0.151991	0.15173	0.151476	0.151229	0.150987	0.150746	0.15051	0.15029	0.150089	0.149915	0.149765	0.149635	0.149513	0.149407	0.14932	0.14925	0.149189	0.149123	0.149044	0.148947	0.148832	0.148694	0.148531	0.148356	0.148188	0.14804	0.147929	0.147865	0.147865	0.147918	0.148021	0.148146
9	CO9	1.787	0.143647	0.143246	0.142859	0.142482	0.142108	0.141744	0.141391	0.141045	0.140712	0.140397	0.140092	0.139797	0.139515	0.139247	0.13899	0.138744	0.138512	0.13829	0.138072	0.137854	0.137636	0.137421	0.137224	0.137051	0.136905	0.136779	0.136677	0.13659	0.136526	0.136484	0.136462	0.136451	0.13644	0.13642	0.136385	0.13633	0.13625	0.13615	0.136048	0.135959	0.13589	0.135859	0.135873	0.135942	0.13606	0.136226	0.136414
10	CO10	1.753	0.139096	0.138702	0.13832	0.137944	0.137568	0.1372	0.136843	0.136501	0.136175	0.135857	0.135544	0.135241	0.134951	0.134679	0.134421	0.134172	0.133927	0.133688	0.133459	0.13324	0.133025	0.132813	0.132621	0.132452	0.132308	0.132185	0.132085	0.132001	0.131938	0.131894	0.131867	0.131847	0.131824	0.131784	0.131723	0.131643	0.131545	0.131423	0.13129	0.131169	0.13107	0.131011	0.131	0.131045	0.131136	0.131281	0.131456
11	CO11	1.994	0.180076	0.179687	0.179308	0.178937	0.178564	0.178192	0.177824	0.177463	0.177113	0.176769	0.176426	0.176085	0.175748	0.17542	0.175102	0.174792	0.17449	0.174191	0.173895	0.173609	0.173331	0.173054	0.172792	0.172552	0.172332	0.172124	0.171932	0.171752	0.171586	0.171434	0.171293	0.171158	0.171023	0.170877	0.170709	0.170517	0.170299	0.170058	0.169805	0.169555	0.169323	0.169133	0.168992	0.168907	0.168872	0.168898	0.168958
12	CO12	1.737	0.183014	0.182633	0.182247	0.181862	0.181492	0.181123	0.180738	0.180352	0.179976	0.179607	0.17924	0.178878	0.178523	0.178175	0.177834	0.177501	0.177172	0.176849	0.176537	0.176232	0.175929	0.175631	0.175351	0.175087	0.174845	0.174622	0.17441	0.174206	0.174021	0.173855	0.173697	0.17354	0.173384	0.173223	0.173042	0.172835	0.172606	0.172354	0.172091	0.171831	0.171593	0.171397	0.171246	0.171155	0.171121	0.171145	0.171198
13	CO13	1.787	0.173101	0.172719	0.172343	0.171973	0.171603	0.171235	0.17087	0.170512	0.170164	0.169823	0.169487	0.169155	0.168829	0.168509	0.1682	0.167901	0.167605	0.167314	0.167034	0.166765	0.166497	0.16623	0.165982	0.165756	0.16555	0.16536	0.165188	0.16503	0.164888	0.164762	0.164648	0.164537	0.16442	0.16429	0.164139	0.163968	0.163782	0.163574	0.163347	0.163119	0.162916	0.162757	0.162641	0.162579	0.162569	0.162623	0.162712
14	CO14	1.927	0.151419	0.151035	0.150655	0.150282	0.14992	0.149569	0.14922	0.148874	0.148541	0.148221	0.147911	0.147614	0.147322	0.147043	0.146781	0.14653	0.146283	0.14604	0.145806	0.14558	0.145361	0.14515	0.144958	0.144783	0.144629	0.144495	0.144386	0.144294	0.144222	0.144166	0.144126	0.144097	0.14407	0.144031	0.143972	0.143893	0.143792	0.143671	0.143542	0.143422	0.143327	0.143269	0.143251	0.143288	0.143372	0.1435	0.143649
15	CO15	1.943	0.183389	0.182927	0.182483	0.182062	0.18165	0.181222	0.180781	0.180346	0.179927	0.179511	0.179097	0.178694	0.178299	0.177905	0.177519	0.177145	0.176779	0.176421	0.176072	0.175729	0.175386	0.175049	0.174731	0.174434	0.174156	0.173894	0.173645	0.173408	0.173191	0.172992	0.172805	0.172625	0.172446	0.172262	0.172061	0.171834	0.171583	0.171314	0.171032	0.170752	0.170495	0.170279	0.17011	0.170001	0.169937	0.169919	0.16993
16	CO16	3.514	0.201242	0.200675	0.200115	0.19956	0.199014	0.198474	0.197938	0.197411	0.196892	0.196377	0.195867	0.195367	0.194874	0.194391	0.193925	0.193469	0.193015	0.19258	0.192182	0.191791	0.191377	0.190955	0.190549	0.190159	0.189788	0.189433	0.189089	0.188751	0.188424	0.188116	0.18783	0.18756	0.187293	0.187022	0.186739	0.186437	0.186113	0.185765	0.185402	0.185038	0.184692	0.18438	0.184108	0.183891	0.183719	0.183591	0.183486
17	CO17	1.731	0.168175	0.167733	0.167296	0.166868	0.166444	0.166024	0.165606	0.165198	0.164801	0.16441	0.164025	0.163652	0.163286	0.162922	0.162568	0.162227	0.161893	0.16156	0.161231	0.160909	0.160589	0.160272	0.159973	0.159694	0.159438	0.159201	0.158982	0.158777	0.158586	0.158409	0.158244	0.158089	0.157935	0.157771	0.157582	0.157366	0.15713	0.156874	0.156604	0.156339	0.156102	0.155908	0.15576	0.155669	0.155631	0.155645	0.15569
18	CO18	1.815	0.159318	0.158888	0.158463	0.158042	0.157626	0.157219	0.156815	0.15642	0.156037	0.155659	0.155282	0.154909	0.154544	0.15419	0.153848	0.153515	0.153184	0.152857	0.152536	0.152222	0.151909	0.151601	0.151312	0.151039	0.150786	0.150554	0.150345	0.150145	0.149957	0.149786	0.149631	0.149487	0.149337	0.149172	0.148992	0.14879	0.14856	0.148309	0.148051	0.147797	0.147566	0.14737	0.147216	0.147123	0.147091	0.147117	0.147168
19	CO19	1.588	0.192998	0.192574	0.192149	0.191729	0.191316	0.190908	0.1905	0.190093	0.189693	0.189295	0.1889	0.188513	0.188129	0.187755	0.187414	0.187091	0.186752	0.186398	0.186051	0.185713	0.185375	0.185045	0.184729	0.184428	0.184147	0.183881	0.183631	0.183392	0.183166	0.182948	0.182746	0.182557	0.182366	0.182161	0.181938	0.181691	0.181421	0.181133	0.180833	0.180532	0.180252	0.180011	0.179817	0.179684	0.179606	0.179586	0.179601
20	CO20	2.048	0.200487	0.200042	0.1996	0.199163	0.19873	0.198301	0.197875	0.197453	0.197036	0.196621	0.196207	0.195796	0.195391	0.194992	0.194599	0.194214	0.193835	0.19346	0.193108	0.192782	0.192451	0.192105	0.191765	0.191445	0.191141	0.190854	0.190584	0.190327	0.190082	0.18985	0.189628	0.189411	0.189191	0.18896	0.188716	0.18845	0.188158	0.187847	0.187529	0.187209	0.186899	0.186625	0.186397	0.186231	0.186122	0.186075	0.186065
[truncated: 206 more columns]
